# Supplementary material for: Impact of the affordable care act on utilization of benefits of eye care and primary care examinations
Source: PLoS One. 2020 Nov 2;15(11):e0241475. doi: 10.1371/journal.pone.0241475 (PMC7605705; doi:10.1371/journal.pone.0241475)
Supplement: S1 Data — (XLSX) [file pone.0241475.s002.xlsx]

## Sheet: Table_with stats and number
												Before				After				Pre-ACA Eye exam	Pre-ACA PCP exam	Post-ACA Eye exam	Post-ACA PCP exam	Before after
	No.	Female	male	AA	Asian	Caucasion	Hispanic	other	Declined			Eye exam	PCP exam	Pre-ACA Eye exam	Pre-ACA PCP exam	Post-ACA Eye exam	Post-ACA PCP exam		Frequent Care Use	31.1943	53.6542	57.9323	74.8663	EYE: significantly lower.P<0.0001; Z=9.01	PCP: significantly lower.P<0.0001; Z=7.41
Group 1: No ins	561	275	286	306	18	20	61	1	155	561	More than once per year			22	137	75	235		Rare Care Use	37.0766	27.0945	23.1729	14.082	EYE: significantly lower.P<0.0001; Z=5.1	PCP: significantly lower.P<0.0001; Z=5.4
		0.490196	0.509804	0.545455	0.0320856	0.0356506	0.108734	0.00178253	0.276292		1-2Yrs			153	164	250	185		Never	31.7291	19.2513	18.8948	11.0517	EYE: significantly lower.P<0.0001; Z=4.9	PCP: significantly lower.P<0.0001; Z=3.8
											3-5Yrs			81	52	62	36			100	100	100	100
											6-10 yrs			66	39	35	12
											Not Sure			61	61	33	31
											Never			178	108	106	62
														208	152	130	79			Eye	PCP	compare with Group 2
Group 2: Ins	3794	2541	1253	2326	83	136	221	22	1006	3794	More than once per year	509	1872						Good Compliance (<2 years)	2905	3561	EYE: significantly lower.P<0.0001 one tail P<0.002 t-tail; Z=22	PCP: significantly lower.P<0.0001; Z=28
	0.871183	0.669742	0.330258	0.613073	0.0218766	0.0358461	0.0582499	0.00579863	0.265156		1-2Yrs	2396	1689			325	420		Poor Compliance (3-10 years and not sure answer)	739	208	EYE: significantly lower.P=0.0005 one tail P<0.009 two-tail; Z=9.43	PCP: significantly lower.P<0.0001; Z=17.3
											3-5Yrs	486	136						never	150	25	EYE: significantly lower.P<0.0001 one tail P<0.002 two-tail; Z=23.2	PCP: significantly lower.P<0.0001; Z=23.9
											6-10 yrs	189	34
total	4355	2816	1539	2632	101	156	282	23	1161		Not Sure	64	38
		0.646613	0.353387	0.604363	0.0231917	0.0358209	0.0647532	0.00528129	0.26659		Never	150	25									EYE: significantly lower.P<0.0001 one tail P<0.002 t-tail; Z=9.4	PCP: significantly lower.P<0.0001; Z=15
																						EYE: significantly lower.P=0.02 one tail P<0.04 two-tail; Z=2.0	PCP: significantly lower.P<0.0001; Z=7.7
												739	208									EYE: significantly lower.P<0.0001 one tail P<0.002 two-tail; Z=14	PCP: significantly lower.P<0.0001; Z=16.4
												2905	3561						actual number	Pre-ACA Eye exam	Pre-ACA PCP exam	Post-ACA Eye exam	Post-ACA PCP exam
																			Frequent Care Use	175	301	325	420
																			Rare Care Use	208	152	130	79
Age	Mean	SD																	Never	178	108	106	62
Group 1	46.86	17.085																		561	561	561	561
Group 2	50.62	21.52
	t=-4.2	p<0.000
	MIN	MAX											Number	Female	Male	AA	Asian	Caucasion	Hispanic	other	Declined	Age (year)
	0	99										ACA insured Group	561	275	286	306	18	20	61	1	155	46.86+/-17.09
												Non-ACA-insured Group	3794	2541	1253	2326	83	136	221	22	1006	50.62+/-21.52
												Total	4355	2816	1539	2632	101	156	282	23	1161	50.00+/-21.12
													0.128817
													0.871183
Eye Care INS group
	More than once per year	1-2Yrs	3-5Yrs	6-10 yrs	Not Sure	Never	sum	Good complaince
AA	780	1894	384	146	51	97	3352	0.797733
Asian	15	64	8	5	3	4	99	0.79798
Caucasion	29	114	9	7	4	7	170	0.841176
declined	230	831	168	64	22	37	1352	0.784763
Hispanic	37	163	25	8	0	19	252	0.793651
Other	5	17	4	2	1	0	29	0.758621
Primary Care INS group
	More than once per year	1-2Yrs	3-5Yrs	6-10 yrs	Not Sure	Never	sum	Good compliance
AA	2059	1147	85	17	31	13	3352	0.956444
Asian	30	62	4	0	3	0	99	0.929293
Caucasion	64	93	7	2	3	1	170	0.923529
declined	702	555	56	15	14	10	1352	0.929734
Hispanic	104	131	7	5	0	5	252	0.93254
Other	17	12	0	0	0	0	29	1
		ACA insured Group	Non-ACA-insured Group	Total
	Number	635	5254	5889
	Female	314	3563	3877
	Male	321	1691	2012
	AA	350	3352	3702
	Asian	20	99	119
	Caucasian	23	170	193
	Hispanic	64	252	316
	other	1	29	30
	Declined	177	1352	1529
	Age (year)	46.86+/-17.09	50.62+/-21.52	50.00+/-21.12

## Sheet: Table
												Before				After				Pre-ACA Eye exam	Pre-ACA PCP exam	Post-ACA Eye exam	Post-ACA PCP exam	Before after
	No.	Female	male	AA	Asian	Caucasion	Hispanic	other	Declined			Eye exam	PCP exam	Pre-ACA Eye exam	Pre-ACA PCP exam	Post-ACA Eye exam	Post-ACA PCP exam		Frequent Care Use	31.1943	53.6542	57.9323	74.8663	EYE: significantly lower.P<0.0001; Z=9.802	PCP: significantly lower.P<0.0001; Z=7.69
Group 1: No ins	561	275	286	306	18	20	61	1	155	561	More than once per year			22	137	75	235		Rare Care Use	37.0766	27.0945	23.1729	14.082	EYE: significantly lower.P<0.0001; Z=5.7	PCP: significantly lower.P<0.0001; Z=5.7
		0.490196	0.509804	0.545455	0.0320856	0.0356506	0.108734	0.00178253	0.276292		1-2Yrs			153	164	250	185		Never	31.7291	19.2513	18.8948	11.0517	EYE: significantly lower.P<0.0001; Z=5.3	PCP: significantly lower.P<0.0001; Z=3.9
											3-5Yrs			81	52	62	36			100	100	100	100
											6-10 yrs			66	39	35	12
											Not Sure			61	61	33	31
											Never			178	108	106	62
														208	152	130	79			Eye	PCP	compare with Group 2
Group 2: Ins	3794	2541	1253	2326	83	136	221	22	1006	3794	More than once per year	509	1872						Good Compliance (<2 years)	0.765683	0.938587	EYE: significantly lower.P<0.0001 one tail P<0.002 t-tail; Z=11.47	PCP: significantly lower.P<0.0001; Z=17.025
	0.871183	0.669742	0.330258	0.613073	0.0218766	0.0358461	0.0582499	0.00579863	0.265156		1-2Yrs	2396	1689			325	420		Poor Compliance (3-10 years and not sure answer)	0.194781	0.0548234	EYE: significantly lower.P=0.0005 one tail P<0.009 two-tail; Z=3.313	PCP: significantly lower.P<0.0001; Z=9.196
											3-5Yrs	486	136						never	0.0395361	0.00658935	EYE: significantly lower.P<0.0001 one tail P<0.002 two-tail; Z=16.645	PCP: significantly lower.P<0.0001; Z=18.392
											6-10 yrs	189	34
total	4355	2816	1539	2632	101	156	282	23	1161		Not Sure	64	38
		0.646613	0.353387	0.604363	0.0231917	0.0358209	0.0647532	0.00528129	0.26659		Never	150	25
												739	208
												2905	3561
													0.0789204
Age	Mean	SD
Group 1	46.86	17.085
Group 2	50.62	21.52
	t=-4.2	p<0.000
	MIN	MAX											Number	Female	Male	AA	Asian	Caucasion	Hispanic	other	Declined	Age (year)
	0	99										ACA insured Group	561	275	286	306	18	20	61	1	155	46.86+/-17.09
												Non-ACA-insured Group	3794	2541	1253	2326	83	136	221	22	1006	50.62+/-21.52
												Total	4355	2816	1539	2632	101	156	282	23	1161	50.00+/-21.12
													0.128817
													0.871183
Eye Care INS group
	More than once per year	1-2Yrs	3-5Yrs	6-10 yrs	Not Sure	Never	sum	Good complaince
AA	780	1894	384	146	51	97	3352	0.797733
Asian	15	64	8	5	3	4	99	0.79798
Caucasion	29	114	9	7	4	7	170	0.841176
declined	230	831	168	64	22	37	1352	0.784763
Hispanic	37	163	25	8	0	19	252	0.793651
Other	5	17	4	2	1	0	29	0.758621
Primary Care INS group
	More than once per year	1-2Yrs	3-5Yrs	6-10 yrs	Not Sure	Never	sum	Good compliance
AA	2059	1147	85	17	31	13	3352	0.956444
Asian	30	62	4	0	3	0	99	0.929293
Caucasion	64	93	7	2	3	1	170	0.923529
declined	702	555	56	15	14	10	1352	0.929734
Hispanic	104	131	7	5	0	5	252	0.93254
Other	17	12	0	0	0	0	29	1
		ACA insured Group	Non-ACA-insured Group	Total
	Number	635	5254	5889
	Female	314	3563	3877
	Male	321	1691	2012
	AA	350	3352	3702
	Asian	20	99	119
	Caucasian	23	170	193
	Hispanic	64	252	316
	other	1	29	30
	Declined	177	1352	1529
	Age (year)	46.86+/-17.09	50.62+/-21.52	50.00+/-21.12

## Sheet: Pang_data
person_nbr	subject #	Had Health Ins B4 2011?	Has Ins- Eyedoc Visit Freq	Has Ins - PCP Visit Freq	Before 2011 - Eyedoc Visit Freq	Before 2011 - PCP Visit Freq	AFTER 2011 - Eyedoc Visit Freq	AFTER 2011 - PCP Visit Freq	Gender	Age at DOS	Racial
377191	1	No Did not have Ins	NULL	NULL	1-2Yrs	Never	Never	Never	#N/A	#N/A	#N/A
373720	2	No Did not have Ins	NULL	NULL	Never	1-2Yrs	Never	More than once per year	#N/A	#N/A	#N/A
325393	3	No Did not have Ins	NULL	NULL	Never	Never	1-2Yrs	1-2Yrs	#N/A	#N/A	#N/A
38569	4	No Did not have Ins	NULL	NULL	Not Sure	More than once per year	Not Sure	More than once per year	#N/A	#N/A	#N/A
373180	5	No Did not have Ins	NULL	NULL	Not Sure	Not Sure	Not Sure	Not Sure	#N/A	#N/A	#N/A
261578	6	No Did not have Ins	NULL	NULL	Not Sure	Not Sure	1-2Yrs	1-2Yrs	#N/A	#N/A	#N/A
125973	7	No Did not have Ins	NULL	NULL	6-10 yrs	More than once per year	3-5Yrs	More than once per year	#N/A	#N/A	#N/A
379830	8	No Did not have Ins	NULL	NULL	6-10 yrs	More than once per year	More than once per year	More than once per year	#N/A	#N/A	#N/A
376139	9	No Did not have Ins	NULL	NULL	1-2Yrs	More than once per year	1-2Yrs	More than once per year	#N/A	#N/A	#N/A
376331	10	No Did not have Ins	NULL	NULL	More than once per year	3-5Yrs	1-2Yrs	3-5Yrs	#N/A	#N/A	#N/A
375642	11	No Did not have Ins	NULL	NULL	Never	Never	Never	Never	#N/A	#N/A	#N/A
4337	12	No Did not have Ins	NULL	NULL	1-2Yrs	1-2Yrs	1-2Yrs	1-2Yrs	#N/A	#N/A	#N/A
342522	13	No Did not have Ins	NULL	NULL	Never	Never	More than once per year	Never	#N/A	#N/A	#N/A
385461	14	No Did not have Ins	NULL	NULL	1-2Yrs	More than once per year	3-5Yrs	More than once per year	#N/A	#N/A	#N/A
382615	15	No Did not have Ins	NULL	NULL	Never	More than once per year	Never	More than once per year	#N/A	#N/A	#N/A
116366	16	No Did not have Ins	NULL	NULL	1-2Yrs	1-2Yrs	1-2Yrs	1-2Yrs	#N/A	#N/A	#N/A
375850	17	No Did not have Ins	NULL	NULL	6-10 yrs	6-10 yrs	Never	More than once per year	#N/A	#N/A	#N/A
379188	18	No Did not have Ins	NULL	NULL	1-2Yrs	6-10 yrs	1-2Yrs	1-2Yrs	#N/A	#N/A	#N/A
374524	19	No Did not have Ins	NULL	NULL	Never	Never	3-5Yrs	More than once per year	#N/A	#N/A	#N/A
360574	20	No Did not have Ins	NULL	NULL	3-5Yrs	More than once per year	More than once per year	More than once per year	#N/A	#N/A	#N/A
376653	21	No Did not have Ins	NULL	NULL	Never	More than once per year	Not Sure	More than once per year	#N/A	#N/A	#N/A
372420	22	No Did not have Ins	NULL	NULL	3-5Yrs	3-5Yrs	1-2Yrs	More than once per year	#N/A	#N/A	#N/A
343293	23	No Did not have Ins	NULL	NULL	1-2Yrs	More than once per year	1-2Yrs	More than once per year	#N/A	#N/A	#N/A
312022	24	No Did not have Ins	NULL	NULL	6-10 yrs	Never	1-2Yrs	1-2Yrs	#N/A	#N/A	#N/A
376553	25	No Did not have Ins	NULL	NULL	Not Sure	1-2Yrs	1-2Yrs	1-2Yrs	#N/A	#N/A	#N/A
94027	26	No Did not have Ins	NULL	NULL	1-2Yrs	1-2Yrs	1-2Yrs	1-2Yrs	#N/A	#N/A	#N/A
375338	27	No Did not have Ins	NULL	NULL	Never	Never	Never	Never	#N/A	#N/A	#N/A
189606	28	No Did not have Ins	NULL	NULL	1-2Yrs	More than once per year	More than once per year	More than once per year	#N/A	#N/A	#N/A
376434	29	No Did not have Ins	NULL	NULL	Never	3-5Yrs	3-5Yrs	1-2Yrs	#N/A	#N/A	#N/A
384579	30	No Did not have Ins	NULL	NULL	1-2Yrs	Not Sure	1-2Yrs	Not Sure	#N/A	#N/A	#N/A
342325	31	No Did not have Ins	NULL	NULL	6-10 yrs	6-10 yrs	1-2Yrs	More than once per year	#N/A	#N/A	#N/A
315564	32	No Did not have Ins	NULL	NULL	1-2Yrs	More than once per year	1-2Yrs	More than once per year	#N/A	#N/A	#N/A
372178	33	No Did not have Ins	NULL	NULL	1-2Yrs	More than once per year	1-2Yrs	More than once per year	#N/A	#N/A	#N/A
375762	34	No Did not have Ins	NULL	NULL	1-2Yrs	3-5Yrs	1-2Yrs	More than once per year	#N/A	#N/A	#N/A
374649	35	No Did not have Ins	NULL	NULL	3-5Yrs	Never	Never	Never	#N/A	#N/A	#N/A
311967	36	No Did not have Ins	NULL	NULL	Not Sure	1-2Yrs	1-2Yrs	More than once per year	#N/A	#N/A	#N/A
361167	37	No Did not have Ins	NULL	NULL	Never	Never	6-10 yrs	More than once per year	#N/A	#N/A	#N/A
371278	38	No Did not have Ins	NULL	NULL	6-10 yrs	6-10 yrs	1-2Yrs	More than once per year	#N/A	#N/A	#N/A
19143	39	No Did not have Ins	NULL	NULL	1-2Yrs	3-5Yrs	1-2Yrs	1-2Yrs	#N/A	#N/A	#N/A
380652	40	No Did not have Ins	NULL	NULL	6-10 yrs	6-10 yrs	6-10 yrs	6-10 yrs	#N/A	#N/A	#N/A
313238	41	No Did not have Ins	NULL	NULL	1-2Yrs	More than once per year	1-2Yrs	More than once per year	#N/A	#N/A	#N/A
247391	42	No Did not have Ins	NULL	NULL	Not Sure	More than once per year	More than once per year	More than once per year	#N/A	#N/A	#N/A
339057	43	No Did not have Ins	NULL	NULL	Never	More than once per year	1-2Yrs	More than once per year	#N/A	#N/A	#N/A
378476	44	No Did not have Ins	NULL	NULL	Never	1-2Yrs	Never	1-2Yrs	#N/A	#N/A	#N/A
121821	45	No Did not have Ins	NULL	NULL	3-5Yrs	3-5Yrs	More than once per year	More than once per year	#N/A	#N/A	#N/A
121821	46	No Did not have Ins	NULL	NULL	1-2Yrs	1-2Yrs	More than once per year	More than once per year	#N/A	#N/A	#N/A
376971	47	No Did not have Ins	NULL	NULL	More than once per year	Not Sure	1-2Yrs	Never	#N/A	#N/A	#N/A
376834	48	No Did not have Ins	NULL	NULL	Not Sure	Not Sure	1-2Yrs	Not Sure	#N/A	#N/A	#N/A
343240	49	No Did not have Ins	NULL	NULL	1-2Yrs	3-5Yrs	More than once per year	1-2Yrs	#N/A	#N/A	#N/A
359897	50	No Did not have Ins	NULL	NULL	6-10 yrs	More than once per year	Never	More than once per year	#N/A	#N/A	#N/A
376430	51	No Did not have Ins	NULL	NULL	1-2Yrs	More than once per year	3-5Yrs	More than once per year	#N/A	#N/A	#N/A
225277	52	No Did not have Ins	NULL	NULL	1-2Yrs	More than once per year	1-2Yrs	More than once per year	#N/A	#N/A	#N/A
375335	53	No Did not have Ins	NULL	NULL	6-10 yrs	More than once per year	Never	More than once per year	#N/A	#N/A	#N/A
313743	54	No Did not have Ins	NULL	NULL	3-5Yrs	More than once per year	1-2Yrs	More than once per year	#N/A	#N/A	#N/A
377113	55	No Did not have Ins	NULL	NULL	Never	1-2Yrs	Never	More than once per year	#N/A	#N/A	#N/A
372507	56	No Did not have Ins	NULL	NULL	1-2Yrs	6-10 yrs	1-2Yrs	1-2Yrs	#N/A	#N/A	#N/A
374263	57	No Did not have Ins	NULL	NULL	Not Sure	1-2Yrs	Not Sure	1-2Yrs	#N/A	#N/A	#N/A
374699	58	No Did not have Ins	NULL	NULL	Never	Never	Never	Never	#N/A	#N/A	#N/A
117999	59	No Did not have Ins	NULL	NULL	Never	Never	Never	Never	#N/A	#N/A	#N/A
374745	60	No Did not have Ins	NULL	NULL	Never	3-5Yrs	Never	3-5Yrs	#N/A	#N/A	#N/A
375116	61	No Did not have Ins	NULL	NULL	Never	More than once per year	Never	More than once per year	#N/A	#N/A	#N/A
384344	62	No Did not have Ins	NULL	NULL	Not Sure	Not Sure	Not Sure	Not Sure	#N/A	#N/A	#N/A
340598	63	No Did not have Ins	NULL	NULL	3-5Yrs	3-5Yrs	1-2Yrs	3-5Yrs	#N/A	#N/A	#N/A
330783	64	No Did not have Ins	NULL	NULL	Never	Never	More than once per year	More than once per year	#N/A	#N/A	#N/A
59338	65	No Did not have Ins	NULL	NULL	1-2Yrs	1-2Yrs	1-2Yrs	1-2Yrs	#N/A	#N/A	#N/A
382898	66	No Did not have Ins	NULL	NULL	6-10 yrs	More than once per year	6-10 yrs	1-2Yrs	#N/A	#N/A	#N/A
384242	67	No Did not have Ins	NULL	NULL	Never	Never	6-10 yrs	More than once per year	#N/A	#N/A	#N/A
377346	68	No Did not have Ins	NULL	NULL	6-10 yrs	3-5Yrs	Never	Never	#N/A	#N/A	#N/A
383861	69	No Did not have Ins	NULL	NULL	6-10 yrs	6-10 yrs	6-10 yrs	More than once per year	#N/A	#N/A	#N/A
357246	70	No Did not have Ins	NULL	NULL	Never	1-2Yrs	1-2Yrs	1-2Yrs	#N/A	#N/A	#N/A
35555	71	No Did not have Ins	NULL	NULL	Not Sure	Not Sure	Not Sure	Not Sure	#N/A	#N/A	#N/A
87508	72	No Did not have Ins	NULL	NULL	1-2Yrs	More than once per year	More than once per year	More than once per year	#N/A	#N/A	#N/A
14281	73	No Did not have Ins	NULL	NULL	1-2Yrs	1-2Yrs	1-2Yrs	1-2Yrs	#N/A	#N/A	#N/A
344018	74	No Did not have Ins	NULL	NULL	1-2Yrs	Not Sure	Not Sure	Not Sure	#N/A	#N/A	#N/A
327179	75	No Did not have Ins	NULL	NULL	Never	3-5Yrs	3-5Yrs	1-2Yrs	#N/A	#N/A	#N/A
293195	76	No Did not have Ins	NULL	NULL	1-2Yrs	More than once per year	More than once per year	More than once per year	#N/A	#N/A	#N/A
45722	77	No Did not have Ins	NULL	NULL	Not Sure	More than once per year	More than once per year	More than once per year	#N/A	#N/A	#N/A
355845	78	No Did not have Ins	NULL	NULL	3-5Yrs	3-5Yrs	1-2Yrs	More than once per year	#N/A	#N/A	#N/A
233990	79	No Did not have Ins	NULL	NULL	1-2Yrs	More than once per year	More than once per year	More than once per year	#N/A	#N/A	#N/A
376919	80	No Did not have Ins	NULL	NULL	Never	Never	Never	Never	#N/A	#N/A	#N/A
298815	81	No Did not have Ins	NULL	NULL	3-5Yrs	3-5Yrs	1-2Yrs	1-2Yrs	#N/A	#N/A	#N/A
314292	82	No Did not have Ins	NULL	NULL	3-5Yrs	More than once per year	1-2Yrs	More than once per year	#N/A	#N/A	#N/A
12203	83	No Did not have Ins	NULL	NULL	Not Sure	Not Sure	1-2Yrs	Not Sure	#N/A	#N/A	#N/A
148485	84	No Did not have Ins	NULL	NULL	3-5Yrs	1-2Yrs	1-2Yrs	More than once per year	#N/A	#N/A	#N/A
375064	85	No Did not have Ins	NULL	NULL	Not Sure	1-2Yrs	1-2Yrs	1-2Yrs	#N/A	#N/A	#N/A
266642	86	No Did not have Ins	NULL	NULL	1-2Yrs	1-2Yrs	1-2Yrs	1-2Yrs	#N/A	#N/A	#N/A
375215	87	No Did not have Ins	NULL	NULL	3-5Yrs	1-2Yrs	3-5Yrs	Not Sure	#N/A	#N/A	#N/A
371908	88	No Did not have Ins	NULL	NULL	3-5Yrs	More than once per year	More than once per year	More than once per year	#N/A	#N/A	#N/A
358845	89	No Did not have Ins	NULL	NULL	Not Sure	Not Sure	Not Sure	Not Sure	#N/A	#N/A	#N/A
26419	90	No Did not have Ins	NULL	NULL	More than once per year	More than once per year	More than once per year	More than once per year	#N/A	#N/A	#N/A
314790	91	No Did not have Ins	NULL	NULL	3-5Yrs	1-2Yrs	1-2Yrs	1-2Yrs	#N/A	#N/A	#N/A
369766	92	No Did not have Ins	NULL	NULL	Never	Never	More than once per year	1-2Yrs	#N/A	#N/A	#N/A
328983	93	No Did not have Ins	NULL	NULL	1-2Yrs	1-2Yrs	1-2Yrs	1-2Yrs	#N/A	#N/A	#N/A
383282	94	No Did not have Ins	NULL	NULL	6-10 yrs	More than once per year	6-10 yrs	More than once per year	#N/A	#N/A	#N/A
240291	95	No Did not have Ins	NULL	NULL	More than once per year	More than once per year	More than once per year	More than once per year	#N/A	#N/A	#N/A
332481	96	No Did not have Ins	NULL	NULL	3-5Yrs	More than once per year	1-2Yrs	More than once per year	#N/A	#N/A	#N/A
287135	97	No Did not have Ins	NULL	NULL	Not Sure	Not Sure	Not Sure	Not Sure	#N/A	#N/A	#N/A
374844	98	No Did not have Ins	NULL	NULL	6-10 yrs	6-10 yrs	6-10 yrs	6-10 yrs	#N/A	#N/A	#N/A
374844	99	No Did not have Ins	NULL	NULL	1-2Yrs	1-2Yrs	1-2Yrs	1-2Yrs	#N/A	#N/A	#N/A
366249	100	No Did not have Ins	NULL	NULL	Never	6-10 yrs	1-2Yrs	More than once per year	#N/A	#N/A	#N/A
374164	101	No Did not have Ins	NULL	NULL	6-10 yrs	1-2Yrs	3-5Yrs	3-5Yrs	#N/A	#N/A	#N/A
7938	102	No Did not have Ins	NULL	NULL	1-2Yrs	More than once per year	More than once per year	More than once per year	#N/A	#N/A	#N/A
177204	103	No Did not have Ins	NULL	NULL	1-2Yrs	3-5Yrs	1-2Yrs	More than once per year	#N/A	#N/A	#N/A
380755	104	No Did not have Ins	NULL	NULL	6-10 yrs	More than once per year	Never	More than once per year	#N/A	#N/A	#N/A
372817	105	No Did not have Ins	NULL	NULL	3-5Yrs	1-2Yrs	1-2Yrs	1-2Yrs	#N/A	#N/A	#N/A
324954	106	No Did not have Ins	NULL	NULL	Not Sure	1-2Yrs	1-2Yrs	More than once per year	#N/A	#N/A	#N/A
341297	107	No Did not have Ins	NULL	NULL	1-2Yrs	Never	1-2Yrs	1-2Yrs	#N/A	#N/A	#N/A
380678	108	No Did not have Ins	NULL	NULL	Never	1-2Yrs	Never	1-2Yrs	#N/A	#N/A	#N/A
122140	109	No Did not have Ins	NULL	NULL	1-2Yrs	More than once per year	Never	More than once per year	#N/A	#N/A	#N/A
20709	110	No Did not have Ins	NULL	NULL	Never	Not Sure	Never	More than once per year	#N/A	#N/A	#N/A
73788	111	No Did not have Ins	NULL	NULL	More than once per year	More than once per year	More than once per year	More than once per year	#N/A	#N/A	#N/A
355471	112	No Did not have Ins	NULL	NULL	1-2Yrs	1-2Yrs	1-2Yrs	1-2Yrs	#N/A	#N/A	#N/A
269139	113	No Did not have Ins	NULL	NULL	3-5Yrs	1-2Yrs	3-5Yrs	1-2Yrs	#N/A	#N/A	#N/A
376069	114	No Did not have Ins	NULL	NULL	1-2Yrs	1-2Yrs	1-2Yrs	1-2Yrs	#N/A	#N/A	#N/A
287718	115	No Did not have Ins	NULL	NULL	6-10 yrs	1-2Yrs	6-10 yrs	1-2Yrs	#N/A	#N/A	#N/A
345466	116	No Did not have Ins	NULL	NULL	3-5Yrs	1-2Yrs	3-5Yrs	3-5Yrs	#N/A	#N/A	#N/A
382689	117	No Did not have Ins	NULL	NULL	Never	1-2Yrs	1-2Yrs	1-2Yrs	#N/A	#N/A	#N/A
374655	118	No Did not have Ins	NULL	NULL	1-2Yrs	1-2Yrs	1-2Yrs	1-2Yrs	#N/A	#N/A	#N/A
339029	119	No Did not have Ins	NULL	NULL	1-2Yrs	1-2Yrs	1-2Yrs	1-2Yrs	#N/A	#N/A	#N/A
371930	120	No Did not have Ins	NULL	NULL	6-10 yrs	Not Sure	Not Sure	Not Sure	#N/A	#N/A	#N/A
375181	121	No Did not have Ins	NULL	NULL	Never	Never	Never	Never	#N/A	#N/A	#N/A
379227	122	No Did not have Ins	NULL	NULL	Never	Never	Never	Never	#N/A	#N/A	#N/A
329592	123	No Did not have Ins	NULL	NULL	3-5Yrs	1-2Yrs	More than once per year	More than once per year	#N/A	#N/A	#N/A
192282	124	No Did not have Ins	NULL	NULL	6-10 yrs	Never	Never	Never	#N/A	#N/A	#N/A
358082	125	No Did not have Ins	NULL	NULL	3-5Yrs	1-2Yrs	1-2Yrs	More than once per year	#N/A	#N/A	#N/A
372759	126	No Did not have Ins	NULL	NULL	Not Sure	Not Sure	3-5Yrs	1-2Yrs	#N/A	#N/A	#N/A
319760	127	No Did not have Ins	NULL	NULL	Never	Never	1-2Yrs	More than once per year	#N/A	#N/A	#N/A
338407	128	No Did not have Ins	NULL	NULL	1-2Yrs	1-2Yrs	1-2Yrs	1-2Yrs	#N/A	#N/A	#N/A
177706	129	No Did not have Ins	NULL	NULL	Not Sure	More than once per year	Not Sure	More than once per year	#N/A	#N/A	#N/A
375518	130	No Did not have Ins	NULL	NULL	1-2Yrs	1-2Yrs	1-2Yrs	More than once per year	#N/A	#N/A	#N/A
120991	131	No Did not have Ins	NULL	NULL	1-2Yrs	1-2Yrs	1-2Yrs	1-2Yrs	#N/A	#N/A	#N/A
173683	132	No Did not have Ins	NULL	NULL	1-2Yrs	1-2Yrs	1-2Yrs	More than once per year	#N/A	#N/A	#N/A
372442	133	No Did not have Ins	NULL	NULL	Never	1-2Yrs	Never	1-2Yrs	#N/A	#N/A	#N/A
374097	134	No Did not have Ins	NULL	NULL	6-10 yrs	Not Sure	1-2Yrs	1-2Yrs	#N/A	#N/A	#N/A
372212	135	No Did not have Ins	NULL	NULL	Never	More than once per year	Never	More than once per year	#N/A	#N/A	#N/A
375047	136	No Did not have Ins	NULL	NULL	1-2Yrs	1-2Yrs	1-2Yrs	1-2Yrs	#N/A	#N/A	#N/A
99748	137	No Did not have Ins	NULL	NULL	3-5Yrs	More than once per year	More than once per year	3-5Yrs	#N/A	#N/A	#N/A
374828	138	No Did not have Ins	NULL	NULL	Never	More than once per year	6-10 yrs	More than once per year	#N/A	#N/A	#N/A
324603	139	No Did not have Ins	NULL	NULL	Never	Never	More than once per year	Never	#N/A	#N/A	#N/A
101453	140	No Did not have Ins	NULL	NULL	1-2Yrs	More than once per year	1-2Yrs	More than once per year	#N/A	#N/A	#N/A
327020	141	No Did not have Ins	NULL	NULL	Never	Never	Never	Never	#N/A	#N/A	#N/A
352771	142	No Did not have Ins	NULL	NULL	6-10 yrs	6-10 yrs	1-2Yrs	More than once per year	#N/A	#N/A	#N/A
302704	143	No Did not have Ins	NULL	NULL	Never	3-5Yrs	1-2Yrs	1-2Yrs	#N/A	#N/A	#N/A
355269	144	No Did not have Ins	NULL	NULL	1-2Yrs	3-5Yrs	1-2Yrs	More than once per year	#N/A	#N/A	#N/A
93550	145	No Did not have Ins	NULL	NULL	Not Sure	1-2Yrs	1-2Yrs	1-2Yrs	#N/A	#N/A	#N/A
299104	146	No Did not have Ins	NULL	NULL	1-2Yrs	Not Sure	More than once per year	More than once per year	#N/A	#N/A	#N/A
227014	147	No Did not have Ins	NULL	NULL	1-2Yrs	1-2Yrs	1-2Yrs	1-2Yrs	#N/A	#N/A	#N/A
371508	148	No Did not have Ins	NULL	NULL	Never	Never	Never	More than once per year	#N/A	#N/A	#N/A
382934	149	No Did not have Ins	NULL	NULL	6-10 yrs	6-10 yrs	1-2Yrs	More than once per year	#N/A	#N/A	#N/A
375548	150	No Did not have Ins	NULL	NULL	1-2Yrs	3-5Yrs	1-2Yrs	1-2Yrs	#N/A	#N/A	#N/A
290759	151	No Did not have Ins	NULL	NULL	1-2Yrs	1-2Yrs	1-2Yrs	3-5Yrs	#N/A	#N/A	#N/A
281348	152	No Did not have Ins	NULL	NULL	Never	More than once per year	More than once per year	More than once per year	#N/A	#N/A	#N/A
373251	153	No Did not have Ins	NULL	NULL	Never	Never	6-10 yrs	Never	#N/A	#N/A	#N/A
365670	154	No Did not have Ins	NULL	NULL	Not Sure	3-5Yrs	1-2Yrs	1-2Yrs	#N/A	#N/A	#N/A
67555	155	No Did not have Ins	NULL	NULL	3-5Yrs	More than once per year	1-2Yrs	1-2Yrs	#N/A	#N/A	#N/A
386294	156	No Did not have Ins	NULL	NULL	3-5Yrs	1-2Yrs	6-10 yrs	More than once per year	#N/A	#N/A	#N/A
378077	157	No Did not have Ins	NULL	NULL	Never	Never	3-5Yrs	More than once per year	#N/A	#N/A	#N/A
379667	158	No Did not have Ins	NULL	NULL	More than once per year	More than once per year	3-5Yrs	More than once per year	#N/A	#N/A	#N/A
160505	159	No Did not have Ins	NULL	NULL	1-2Yrs	1-2Yrs	1-2Yrs	1-2Yrs	#N/A	#N/A	#N/A
363123	160	No Did not have Ins	NULL	NULL	Never	Never	More than once per year	1-2Yrs	#N/A	#N/A	#N/A
377513	161	No Did not have Ins	NULL	NULL	Not Sure	Not Sure	Not Sure	Not Sure	#N/A	#N/A	#N/A
374684	162	No Did not have Ins	NULL	NULL	Never	6-10 yrs	Never	Never	#N/A	#N/A	#N/A
85177	163	No Did not have Ins	NULL	NULL	Not Sure	Not Sure	1-2Yrs	More than once per year	#N/A	#N/A	#N/A
347021	164	No Did not have Ins	NULL	NULL	3-5Yrs	3-5Yrs	1-2Yrs	1-2Yrs	#N/A	#N/A	#N/A
332785	165	No Did not have Ins	NULL	NULL	Never	More than once per year	1-2Yrs	More than once per year	#N/A	#N/A	#N/A
378226	166	No Did not have Ins	NULL	NULL	Not Sure	Not Sure	Not Sure	More than once per year	#N/A	#N/A	#N/A
327322	167	No Did not have Ins	NULL	NULL	Never	Never	More than once per year	More than once per year	#N/A	#N/A	#N/A
304928	168	No Did not have Ins	NULL	NULL	Never	More than once per year	3-5Yrs	More than once per year	#N/A	#N/A	#N/A
41271	169	No Did not have Ins	NULL	NULL	Not Sure	1-2Yrs	1-2Yrs	More than once per year	#N/A	#N/A	#N/A
357501	170	No Did not have Ins	NULL	NULL	1-2Yrs	More than once per year	More than once per year	More than once per year	#N/A	#N/A	#N/A
287618	171	No Did not have Ins	NULL	NULL	1-2Yrs	Never	1-2Yrs	Never	#N/A	#N/A	#N/A
376704	172	No Did not have Ins	NULL	NULL	3-5Yrs	1-2Yrs	Never	More than once per year	#N/A	#N/A	#N/A
338557	173	No Did not have Ins	NULL	NULL	1-2Yrs	More than once per year	More than once per year	More than once per year	#N/A	#N/A	#N/A
287902	174	No Did not have Ins	NULL	NULL	1-2Yrs	1-2Yrs	1-2Yrs	1-2Yrs	#N/A	#N/A	#N/A
342493	175	No Did not have Ins	NULL	NULL	1-2Yrs	1-2Yrs	More than once per year	More than once per year	#N/A	#N/A	#N/A
228878	176	No Did not have Ins	NULL	NULL	1-2Yrs	More than once per year	1-2Yrs	More than once per year	#N/A	#N/A	#N/A
387846	177	No Did not have Ins	NULL	NULL	3-5Yrs	More than once per year	3-5Yrs	More than once per year	#N/A	#N/A	#N/A
5073	178	No Did not have Ins	NULL	NULL	3-5Yrs	More than once per year	1-2Yrs	More than once per year	#N/A	#N/A	#N/A
352753	179	No Did not have Ins	NULL	NULL	Never	6-10 yrs	1-2Yrs	More than once per year	#N/A	#N/A	#N/A
30828	180	No Did not have Ins	NULL	NULL	3-5Yrs	1-2Yrs	Not Sure	More than once per year	#N/A	#N/A	#N/A
361822	181	No Did not have Ins	NULL	NULL	1-2Yrs	More than once per year	1-2Yrs	More than once per year	#N/A	#N/A	#N/A
372644	182	No Did not have Ins	NULL	NULL	3-5Yrs	1-2Yrs	3-5Yrs	1-2Yrs	#N/A	#N/A	#N/A
374914	183	No Did not have Ins	NULL	NULL	Not Sure	3-5Yrs	1-2Yrs	More than once per year	#N/A	#N/A	#N/A
380832	184	No Did not have Ins	NULL	NULL	Not Sure	6-10 yrs	6-10 yrs	3-5Yrs	#N/A	#N/A	#N/A
353155	185	No Did not have Ins	NULL	NULL	Not Sure	Not Sure	1-2Yrs	3-5Yrs	#N/A	#N/A	#N/A
377538	186	No Did not have Ins	NULL	NULL	Never	6-10 yrs	Never	Never	#N/A	#N/A	#N/A
65274	187	No Did not have Ins	NULL	NULL	Never	1-2Yrs	Never	3-5Yrs	#N/A	#N/A	#N/A
377406	188	No Did not have Ins	NULL	NULL	More than once per year	1-2Yrs	1-2Yrs	Not Sure	#N/A	#N/A	#N/A
375512	189	No Did not have Ins	NULL	NULL	1-2Yrs	1-2Yrs	1-2Yrs	More than once per year	#N/A	#N/A	#N/A
302851	190	No Did not have Ins	NULL	NULL	Never	More than once per year	1-2Yrs	More than once per year	#N/A	#N/A	#N/A
288875	191	No Did not have Ins	NULL	NULL	1-2Yrs	More than once per year	1-2Yrs	More than once per year	#N/A	#N/A	#N/A
373104	192	No Did not have Ins	NULL	NULL	3-5Yrs	3-5Yrs	3-5Yrs	3-5Yrs	#N/A	#N/A	#N/A
191097	193	No Did not have Ins	NULL	NULL	Never	Never	1-2Yrs	1-2Yrs	#N/A	#N/A	#N/A
81590	194	No Did not have Ins	NULL	NULL	1-2Yrs	More than once per year	1-2Yrs	1-2Yrs	#N/A	#N/A	#N/A
373690	195	No Did not have Ins	NULL	NULL	6-10 yrs	More than once per year	Never	Never	#N/A	#N/A	#N/A
374032	196	No Did not have Ins	NULL	NULL	6-10 yrs	1-2Yrs	More than once per year	More than once per year	#N/A	#N/A	#N/A
282948	197	No Did not have Ins	NULL	NULL	Never	Not Sure	More than once per year	More than once per year	#N/A	#N/A	#N/A
25540	198	No Did not have Ins	NULL	NULL	Never	Never	3-5Yrs	More than once per year	#N/A	#N/A	#N/A
29065	199	No Did not have Ins	NULL	NULL	Never	Never	Never	Never	#N/A	#N/A	#N/A
303784	200	No Did not have Ins	NULL	NULL	1-2Yrs	1-2Yrs	3-5Yrs	1-2Yrs	#N/A	#N/A	#N/A
374774	201	No Did not have Ins	NULL	NULL	Never	Never	Never	Never	#N/A	#N/A	#N/A
314474	202	No Did not have Ins	NULL	NULL	Never	More than once per year	3-5Yrs	More than once per year	#N/A	#N/A	#N/A
296090	203	No Did not have Ins	NULL	NULL	1-2Yrs	1-2Yrs	1-2Yrs	More than once per year	#N/A	#N/A	#N/A
279003	204	No Did not have Ins	NULL	NULL	1-2Yrs	More than once per year	1-2Yrs	More than once per year	#N/A	#N/A	#N/A
290753	205	No Did not have Ins	NULL	NULL	Not Sure	Not Sure	Not Sure	Not Sure	#N/A	#N/A	#N/A
74949	206	No Did not have Ins	NULL	NULL	1-2Yrs	More than once per year	Not Sure	Not Sure	#N/A	#N/A	#N/A
379090	207	No Did not have Ins	NULL	NULL	6-10 yrs	1-2Yrs	3-5Yrs	1-2Yrs	#N/A	#N/A	#N/A
74078	208	No Did not have Ins	NULL	NULL	1-2Yrs	1-2Yrs	1-2Yrs	1-2Yrs	#N/A	#N/A	#N/A
370110	209	No Did not have Ins	NULL	NULL	1-2Yrs	1-2Yrs	1-2Yrs	More than once per year	#N/A	#N/A	#N/A
381453	210	No Did not have Ins	NULL	NULL	Never	3-5Yrs	3-5Yrs	1-2Yrs	#N/A	#N/A	#N/A
369300	211	No Did not have Ins	NULL	NULL	Never	Never	Never	More than once per year	#N/A	#N/A	#N/A
264274	212	No Did not have Ins	NULL	NULL	1-2Yrs	1-2Yrs	1-2Yrs	1-2Yrs	#N/A	#N/A	#N/A
379801	213	No Did not have Ins	NULL	NULL	3-5Yrs	1-2Yrs	More than once per year	1-2Yrs	#N/A	#N/A	#N/A
365732	214	No Did not have Ins	NULL	NULL	Never	Never	1-2Yrs	3-5Yrs	#N/A	#N/A	#N/A
374851	215	No Did not have Ins	NULL	NULL	Never	More than once per year	Never	More than once per year	#N/A	#N/A	#N/A
243089	216	No Did not have Ins	NULL	NULL	6-10 yrs	1-2Yrs	1-2Yrs	1-2Yrs	#N/A	#N/A	#N/A
373759	217	No Did not have Ins	NULL	NULL	More than once per year	More than once per year	More than once per year	More than once per year	#N/A	#N/A	#N/A
321766	218	No Did not have Ins	NULL	NULL	Never	Never	1-2Yrs	1-2Yrs	#N/A	#N/A	#N/A
328275	219	No Did not have Ins	NULL	NULL	3-5Yrs	3-5Yrs	1-2Yrs	1-2Yrs	#N/A	#N/A	#N/A
376492	220	No Did not have Ins	NULL	NULL	Not Sure	1-2Yrs	Never	1-2Yrs	#N/A	#N/A	#N/A
375936	221	No Did not have Ins	NULL	NULL	More than once per year	6-10 yrs	More than once per year	Never	#N/A	#N/A	#N/A
382086	222	No Did not have Ins	NULL	NULL	Never	Never	Never	Never	#N/A	#N/A	#N/A
351321	223	No Did not have Ins	NULL	NULL	3-5Yrs	More than once per year	1-2Yrs	More than once per year	#N/A	#N/A	#N/A
249386	224	No Did not have Ins	NULL	NULL	6-10 yrs	6-10 yrs	6-10 yrs	More than once per year	#N/A	#N/A	#N/A
382586	225	No Did not have Ins	NULL	NULL	3-5Yrs	1-2Yrs	Never	1-2Yrs	#N/A	#N/A	#N/A
352685	226	No Did not have Ins	NULL	NULL	Never	Never	More than once per year	1-2Yrs	#N/A	#N/A	#N/A
19570	227	No Did not have Ins	NULL	NULL	1-2Yrs	Never	More than once per year	More than once per year	#N/A	#N/A	#N/A
127585	228	No Did not have Ins	NULL	NULL	1-2Yrs	1-2Yrs	1-2Yrs	1-2Yrs	#N/A	#N/A	#N/A
375864	229	No Did not have Ins	NULL	NULL	1-2Yrs	1-2Yrs	1-2Yrs	1-2Yrs	#N/A	#N/A	#N/A
335764	230	No Did not have Ins	NULL	NULL	1-2Yrs	More than once per year	More than once per year	More than once per year	#N/A	#N/A	#N/A
335764	231	No Did not have Ins	NULL	NULL	More than once per year	More than once per year	More than once per year	More than once per year	#N/A	#N/A	#N/A
386588	232	No Did not have Ins	NULL	NULL	1-2Yrs	1-2Yrs	1-2Yrs	1-2Yrs	#N/A	#N/A	#N/A
377370	233	No Did not have Ins	NULL	NULL	6-10 yrs	1-2Yrs	Never	More than once per year	#N/A	#N/A	#N/A
29969	234	No Did not have Ins	NULL	NULL	1-2Yrs	More than once per year	1-2Yrs	More than once per year	#N/A	#N/A	#N/A
312298	235	No Did not have Ins	NULL	NULL	1-2Yrs	More than once per year	More than once per year	More than once per year	#N/A	#N/A	#N/A
382033	236	No Did not have Ins	NULL	NULL	Not Sure	Not Sure	Not Sure	Not Sure	#N/A	#N/A	#N/A
280106	237	No Did not have Ins	NULL	NULL	1-2Yrs	1-2Yrs	More than once per year	More than once per year	#N/A	#N/A	#N/A
373583	238	No Did not have Ins	NULL	NULL	Not Sure	Not Sure	Not Sure	Not Sure	#N/A	#N/A	#N/A
361192	239	No Did not have Ins	NULL	NULL	Never	More than once per year	Never	More than once per year	#N/A	#N/A	#N/A
377760	240	No Did not have Ins	NULL	NULL	Never	1-2Yrs	Never	1-2Yrs	#N/A	#N/A	#N/A
349432	241	No Did not have Ins	NULL	NULL	6-10 yrs	6-10 yrs	More than once per year	More than once per year	#N/A	#N/A	#N/A
198800	242	No Did not have Ins	NULL	NULL	1-2Yrs	More than once per year	1-2Yrs	More than once per year	#N/A	#N/A	#N/A
134836	243	No Did not have Ins	NULL	NULL	6-10 yrs	3-5Yrs	1-2Yrs	1-2Yrs	#N/A	#N/A	#N/A
337160	244	No Did not have Ins	NULL	NULL	3-5Yrs	1-2Yrs	1-2Yrs	1-2Yrs	#N/A	#N/A	#N/A
74682	245	No Did not have Ins	NULL	NULL	1-2Yrs	More than once per year	More than once per year	More than once per year	#N/A	#N/A	#N/A
375045	246	No Did not have Ins	NULL	NULL	6-10 yrs	1-2Yrs	Not Sure	1-2Yrs	#N/A	#N/A	#N/A
374873	247	No Did not have Ins	NULL	NULL	Never	1-2Yrs	Never	1-2Yrs	#N/A	#N/A	#N/A
350666	248	No Did not have Ins	NULL	NULL	3-5Yrs	More than once per year	1-2Yrs	More than once per year	#N/A	#N/A	#N/A
20212	249	No Did not have Ins	NULL	NULL	More than once per year	1-2Yrs	More than once per year	More than once per year	#N/A	#N/A	#N/A
284533	250	No Did not have Ins	NULL	NULL	3-5Yrs	More than once per year	3-5Yrs	More than once per year	#N/A	#N/A	#N/A
75130	251	No Did not have Ins	NULL	NULL	3-5Yrs	More than once per year	3-5Yrs	More than once per year	#N/A	#N/A	#N/A
372691	252	No Did not have Ins	NULL	NULL	1-2Yrs	More than once per year	1-2Yrs	More than once per year	#N/A	#N/A	#N/A
376322	253	No Did not have Ins	NULL	NULL	1-2Yrs	More than once per year	1-2Yrs	More than once per year	#N/A	#N/A	#N/A
327401	254	No Did not have Ins	NULL	NULL	1-2Yrs	Never	More than once per year	More than once per year	#N/A	#N/A	#N/A
126011	255	No Did not have Ins	NULL	NULL	Not Sure	Not Sure	Never	Never	#N/A	#N/A	#N/A
80005	256	No Did not have Ins	NULL	NULL	3-5Yrs	1-2Yrs	3-5Yrs	1-2Yrs	#N/A	#N/A	#N/A
290528	257	No Did not have Ins	NULL	NULL	1-2Yrs	3-5Yrs	1-2Yrs	1-2Yrs	#N/A	#N/A	#N/A
373003	258	No Did not have Ins	NULL	NULL	Not Sure	Not Sure	1-2Yrs	1-2Yrs	#N/A	#N/A	#N/A
372331	259	No Did not have Ins	NULL	NULL	6-10 yrs	More than once per year	3-5Yrs	More than once per year	#N/A	#N/A	#N/A
376360	260	No Did not have Ins	NULL	NULL	Never	1-2Yrs	Never	1-2Yrs	#N/A	#N/A	#N/A
352968	261	No Did not have Ins	NULL	NULL	1-2Yrs	More than once per year	1-2Yrs	More than once per year	#N/A	#N/A	#N/A
374498	262	No Did not have Ins	NULL	NULL	Never	Never	Never	Never	#N/A	#N/A	#N/A
374933	263	No Did not have Ins	NULL	NULL	Never	1-2Yrs	1-2Yrs	1-2Yrs	#N/A	#N/A	#N/A
337127	264	No Did not have Ins	NULL	NULL	6-10 yrs	More than once per year	1-2Yrs	More than once per year	#N/A	#N/A	#N/A
379778	265	No Did not have Ins	NULL	NULL	Never	Never	Never	Never	#N/A	#N/A	#N/A
257406	266	No Did not have Ins	NULL	NULL	1-2Yrs	More than once per year	More than once per year	More than once per year	#N/A	#N/A	#N/A
372778	267	No Did not have Ins	NULL	NULL	3-5Yrs	3-5Yrs	3-5Yrs	1-2Yrs	#N/A	#N/A	#N/A
364826	268	No Did not have Ins	NULL	NULL	Never	More than once per year	More than once per year	More than once per year	#N/A	#N/A	#N/A
36254	269	No Did not have Ins	NULL	NULL	3-5Yrs	1-2Yrs	1-2Yrs	More than once per year	#N/A	#N/A	#N/A
251404	270	No Did not have Ins	NULL	NULL	More than once per year	Never	1-2Yrs	More than once per year	#N/A	#N/A	#N/A
312406	271	No Did not have Ins	NULL	NULL	1-2Yrs	1-2Yrs	More than once per year	1-2Yrs	#N/A	#N/A	#N/A
314221	272	No Did not have Ins	NULL	NULL	Not Sure	Not Sure	More than once per year	More than once per year	#N/A	#N/A	#N/A
339377	273	No Did not have Ins	NULL	NULL	Not Sure	Not Sure	Not Sure	Not Sure	#N/A	#N/A	#N/A
334223	274	No Did not have Ins	NULL	NULL	Never	3-5Yrs	1-2Yrs	More than once per year	#N/A	#N/A	#N/A
380796	275	No Did not have Ins	NULL	NULL	Not Sure	1-2Yrs	Not Sure	Not Sure	#N/A	#N/A	#N/A
375212	276	No Did not have Ins	NULL	NULL	Never	Never	Never	Never	#N/A	#N/A	#N/A
380769	277	No Did not have Ins	NULL	NULL	Never	1-2Yrs	6-10 yrs	1-2Yrs	#N/A	#N/A	#N/A
1435	278	No Did not have Ins	NULL	NULL	Never	Never	6-10 yrs	1-2Yrs	#N/A	#N/A	#N/A
50119	279	No Did not have Ins	NULL	NULL	1-2Yrs	1-2Yrs	1-2Yrs	1-2Yrs	#N/A	#N/A	#N/A
375651	280	No Did not have Ins	NULL	NULL	3-5Yrs	More than once per year	3-5Yrs	More than once per year	#N/A	#N/A	#N/A
375532	281	No Did not have Ins	NULL	NULL	Never	Not Sure	1-2Yrs	1-2Yrs	#N/A	#N/A	#N/A
371963	282	No Did not have Ins	NULL	NULL	6-10 yrs	Never	3-5Yrs	6-10 yrs	#N/A	#N/A	#N/A
362146	283	No Did not have Ins	NULL	NULL	Not Sure	Not Sure	3-5Yrs	3-5Yrs	#N/A	#N/A	#N/A
355383	284	No Did not have Ins	NULL	NULL	Never	1-2Yrs	More than once per year	1-2Yrs	#N/A	#N/A	#N/A
375031	285	No Did not have Ins	NULL	NULL	3-5Yrs	6-10 yrs	More than once per year	3-5Yrs	#N/A	#N/A	#N/A
367396	286	No Did not have Ins	NULL	NULL	1-2Yrs	3-5Yrs	1-2Yrs	3-5Yrs	#N/A	#N/A	#N/A
381173	287	No Did not have Ins	NULL	NULL	Never	1-2Yrs	Never	1-2Yrs	#N/A	#N/A	#N/A
344536	288	No Did not have Ins	NULL	NULL	Never	Never	Never	Never	#N/A	#N/A	#N/A
384845	289	No Did not have Ins	NULL	NULL	1-2Yrs	Not Sure	6-10 yrs	3-5Yrs	#N/A	#N/A	#N/A
380430	290	No Did not have Ins	NULL	NULL	Not Sure	Not Sure	Not Sure	Not Sure	#N/A	#N/A	#N/A
375416	291	No Did not have Ins	NULL	NULL	Not Sure	Not Sure	Not Sure	More than once per year	#N/A	#N/A	#N/A
85721	292	No Did not have Ins	NULL	NULL	1-2Yrs	More than once per year	1-2Yrs	More than once per year	#N/A	#N/A	#N/A
201470	293	No Did not have Ins	NULL	NULL	1-2Yrs	1-2Yrs	1-2Yrs	1-2Yrs	#N/A	#N/A	#N/A
334356	294	No Did not have Ins	NULL	NULL	6-10 yrs	6-10 yrs	6-10 yrs	6-10 yrs	#N/A	#N/A	#N/A
25321	295	No Did not have Ins	NULL	NULL	1-2Yrs	Not Sure	1-2Yrs	Not Sure	#N/A	#N/A	#N/A
357157	296	No Did not have Ins	NULL	NULL	Never	More than once per year	3-5Yrs	1-2Yrs	#N/A	#N/A	#N/A
24779	297	No Did not have Ins	NULL	NULL	3-5Yrs	More than once per year	6-10 yrs	Never	#N/A	#N/A	#N/A
372074	298	No Did not have Ins	NULL	NULL	Never	More than once per year	Never	1-2Yrs	#N/A	#N/A	#N/A
263743	299	No Did not have Ins	NULL	NULL	6-10 yrs	6-10 yrs	3-5Yrs	3-5Yrs	#N/A	#N/A	#N/A
38405	300	No Did not have Ins	NULL	NULL	3-5Yrs	3-5Yrs	3-5Yrs	1-2Yrs	#N/A	#N/A	#N/A
289387	301	No Did not have Ins	NULL	NULL	3-5Yrs	More than once per year	1-2Yrs	More than once per year	#N/A	#N/A	#N/A
377416	302	No Did not have Ins	NULL	NULL	1-2Yrs	1-2Yrs	1-2Yrs	More than once per year	#N/A	#N/A	#N/A
377992	303	No Did not have Ins	NULL	NULL	1-2Yrs	3-5Yrs	1-2Yrs	3-5Yrs	#N/A	#N/A	#N/A
40042	304	No Did not have Ins	NULL	NULL	Never	More than once per year	More than once per year	More than once per year	#N/A	#N/A	#N/A
11214	305	No Did not have Ins	NULL	NULL	1-2Yrs	1-2Yrs	1-2Yrs	1-2Yrs	#N/A	#N/A	#N/A
100353	306	No Did not have Ins	NULL	NULL	1-2Yrs	6-10 yrs	More than once per year	More than once per year	#N/A	#N/A	#N/A
306853	307	No Did not have Ins	NULL	NULL	3-5Yrs	More than once per year	1-2Yrs	More than once per year	#N/A	#N/A	#N/A
374829	308	No Did not have Ins	NULL	NULL	Never	Never	Never	6-10 yrs	#N/A	#N/A	#N/A
90424	309	No Did not have Ins	NULL	NULL	1-2Yrs	More than once per year	1-2Yrs	More than once per year	#N/A	#N/A	#N/A
73932	310	No Did not have Ins	NULL	NULL	3-5Yrs	3-5Yrs	1-2Yrs	1-2Yrs	#N/A	#N/A	#N/A
373740	311	No Did not have Ins	NULL	NULL	Never	Never	Never	More than once per year	#N/A	#N/A	#N/A
348933	312	No Did not have Ins	NULL	NULL	Never	Not Sure	1-2Yrs	More than once per year	#N/A	#N/A	#N/A
368723	313	No Did not have Ins	NULL	NULL	Not Sure	Not Sure	Not Sure	Not Sure	#N/A	#N/A	#N/A
330682	314	No Did not have Ins	NULL	NULL	Never	Never	Never	Never	#N/A	#N/A	#N/A
373323	315	No Did not have Ins	NULL	NULL	6-10 yrs	Never	Never	Never	#N/A	#N/A	#N/A
297251	316	No Did not have Ins	NULL	NULL	Never	1-2Yrs	1-2Yrs	More than once per year	#N/A	#N/A	#N/A
323849	317	No Did not have Ins	NULL	NULL	1-2Yrs	More than once per year	1-2Yrs	More than once per year	#N/A	#N/A	#N/A
379782	318	No Did not have Ins	NULL	NULL	Never	Never	Never	Never	#N/A	#N/A	#N/A
46145	319	No Did not have Ins	NULL	NULL	3-5Yrs	More than once per year	3-5Yrs	More than once per year	#N/A	#N/A	#N/A
304129	320	No Did not have Ins	NULL	NULL	1-2Yrs	1-2Yrs	1-2Yrs	1-2Yrs	#N/A	#N/A	#N/A
288460	321	No Did not have Ins	NULL	NULL	1-2Yrs	1-2Yrs	1-2Yrs	1-2Yrs	#N/A	#N/A	#N/A
307716	322	No Did not have Ins	NULL	NULL	Never	1-2Yrs	1-2Yrs	1-2Yrs	#N/A	#N/A	#N/A
16906	323	No Did not have Ins	NULL	NULL	More than once per year	1-2Yrs	More than once per year	1-2Yrs	#N/A	#N/A	#N/A
125885	324	No Did not have Ins	NULL	NULL	1-2Yrs	More than once per year	1-2Yrs	More than once per year	#N/A	#N/A	#N/A
375886	325	No Did not have Ins	NULL	NULL	Never	1-2Yrs	Never	1-2Yrs	#N/A	#N/A	#N/A
382456	326	No Did not have Ins	NULL	NULL	3-5Yrs	Not Sure	3-5Yrs	1-2Yrs	#N/A	#N/A	#N/A
26376	327	No Did not have Ins	NULL	NULL	3-5Yrs	Not Sure	1-2Yrs	More than once per year	#N/A	#N/A	#N/A
353827	328	No Did not have Ins	NULL	NULL	Never	6-10 yrs	1-2Yrs	6-10 yrs	#N/A	#N/A	#N/A
325588	329	No Did not have Ins	NULL	NULL	1-2Yrs	1-2Yrs	1-2Yrs	1-2Yrs	#N/A	#N/A	#N/A
381152	330	No Did not have Ins	NULL	NULL	Never	Never	Never	Never	#N/A	#N/A	#N/A
63844	331	No Did not have Ins	NULL	NULL	1-2Yrs	More than once per year	Not Sure	More than once per year	#N/A	#N/A	#N/A
286101	332	No Did not have Ins	NULL	NULL	6-10 yrs	6-10 yrs	More than once per year	More than once per year	#N/A	#N/A	#N/A
286101	333	No Did not have Ins	NULL	NULL	Not Sure	Not Sure	3-5Yrs	More than once per year	#N/A	#N/A	#N/A
382538	334	No Did not have Ins	NULL	NULL	Never	More than once per year	1-2Yrs	More than once per year	#N/A	#N/A	#N/A
3060	335	No Did not have Ins	NULL	NULL	1-2Yrs	More than once per year	More than once per year	More than once per year	#N/A	#N/A	#N/A
376665	336	No Did not have Ins	NULL	NULL	Never	More than once per year	1-2Yrs	1-2Yrs	#N/A	#N/A	#N/A
384232	337	No Did not have Ins	NULL	NULL	Never	Never	Never	Never	#N/A	#N/A	#N/A
373066	338	No Did not have Ins	NULL	NULL	Never	Never	More than once per year	1-2Yrs	#N/A	#N/A	#N/A
383021	339	No Did not have Ins	NULL	NULL	6-10 yrs	1-2Yrs	6-10 yrs	More than once per year	#N/A	#N/A	#N/A
376471	340	No Did not have Ins	NULL	NULL	More than once per year	More than once per year	More than once per year	More than once per year	#N/A	#N/A	#N/A
80315	341	No Did not have Ins	NULL	NULL	1-2Yrs	1-2Yrs	1-2Yrs	1-2Yrs	#N/A	#N/A	#N/A
385486	342	No Did not have Ins	NULL	NULL	Never	Never	3-5Yrs	Never	#N/A	#N/A	#N/A
350390	343	No Did not have Ins	NULL	NULL	1-2Yrs	Not Sure	1-2Yrs	1-2Yrs	#N/A	#N/A	#N/A
312724	344	No Did not have Ins	NULL	NULL	3-5Yrs	1-2Yrs	1-2Yrs	1-2Yrs	#N/A	#N/A	#N/A
256304	345	No Did not have Ins	NULL	NULL	3-5Yrs	More than once per year	3-5Yrs	More than once per year	#N/A	#N/A	#N/A
371596	346	No Did not have Ins	NULL	NULL	Never	Never	3-5Yrs	6-10 yrs	#N/A	#N/A	#N/A
306682	347	No Did not have Ins	NULL	NULL	3-5Yrs	1-2Yrs	1-2Yrs	More than once per year	#N/A	#N/A	#N/A
309074	348	No Did not have Ins	NULL	NULL	Never	More than once per year	1-2Yrs	More than once per year	#N/A	#N/A	#N/A
361263	349	No Did not have Ins	NULL	NULL	Never	More than once per year	6-10 yrs	More than once per year	#N/A	#N/A	#N/A
334370	350	No Did not have Ins	NULL	NULL	1-2Yrs	Never	1-2Yrs	Never	#N/A	#N/A	#N/A
381153	351	No Did not have Ins	NULL	NULL	3-5Yrs	More than once per year	1-2Yrs	More than once per year	#N/A	#N/A	#N/A
332099	352	No Did not have Ins	NULL	NULL	1-2Yrs	1-2Yrs	More than once per year	1-2Yrs	#N/A	#N/A	#N/A
332099	353	No Did not have Ins	NULL	NULL	More than once per year	1-2Yrs	More than once per year	Not Sure	#N/A	#N/A	#N/A
295255	354	No Did not have Ins	NULL	NULL	Never	Never	1-2Yrs	More than once per year	#N/A	#N/A	#N/A
372923	355	No Did not have Ins	NULL	NULL	More than once per year	More than once per year	More than once per year	More than once per year	#N/A	#N/A	#N/A
374131	356	No Did not have Ins	NULL	NULL	Never	Never	Never	1-2Yrs	#N/A	#N/A	#N/A
342491	357	No Did not have Ins	NULL	NULL	Not Sure	1-2Yrs	More than once per year	More than once per year	#N/A	#N/A	#N/A
308395	358	No Did not have Ins	NULL	NULL	3-5Yrs	Not Sure	1-2Yrs	More than once per year	#N/A	#N/A	#N/A
335557	359	No Did not have Ins	NULL	NULL	6-10 yrs	3-5Yrs	1-2Yrs	More than once per year	#N/A	#N/A	#N/A
326729	360	No Did not have Ins	NULL	NULL	Never	Never	More than once per year	1-2Yrs	#N/A	#N/A	#N/A
357101	361	No Did not have Ins	NULL	NULL	3-5Yrs	3-5Yrs	3-5Yrs	3-5Yrs	#N/A	#N/A	#N/A
374963	362	No Did not have Ins	NULL	NULL	1-2Yrs	1-2Yrs	1-2Yrs	1-2Yrs	#N/A	#N/A	#N/A
351294	363	No Did not have Ins	NULL	NULL	1-2Yrs	More than once per year	1-2Yrs	More than once per year	#N/A	#N/A	#N/A
375070	364	No Did not have Ins	NULL	NULL	Never	1-2Yrs	More than once per year	1-2Yrs	#N/A	#N/A	#N/A
353997	365	No Did not have Ins	NULL	NULL	3-5Yrs	More than once per year	1-2Yrs	More than once per year	#N/A	#N/A	#N/A
375160	366	No Did not have Ins	NULL	NULL	Never	Not Sure	Never	Never	#N/A	#N/A	#N/A
376241	367	No Did not have Ins	NULL	NULL	Never	Never	Never	3-5Yrs	#N/A	#N/A	#N/A
312493	368	No Did not have Ins	NULL	NULL	Not Sure	More than once per year	1-2Yrs	More than once per year	#N/A	#N/A	#N/A
382914	369	No Did not have Ins	NULL	NULL	Never	1-2Yrs	Never	1-2Yrs	#N/A	#N/A	#N/A
86410	370	No Did not have Ins	NULL	NULL	1-2Yrs	More than once per year	More than once per year	More than once per year	#N/A	#N/A	#N/A
380916	371	No Did not have Ins	NULL	NULL	Never	Never	Never	Never	#N/A	#N/A	#N/A
281426	372	No Did not have Ins	NULL	NULL	Not Sure	Not Sure	1-2Yrs	1-2Yrs	#N/A	#N/A	#N/A
41351	373	No Did not have Ins	NULL	NULL	Not Sure	1-2Yrs	1-2Yrs	More than once per year	#N/A	#N/A	#N/A
11469	374	No Did not have Ins	NULL	NULL	1-2Yrs	1-2Yrs	1-2Yrs	1-2Yrs	#N/A	#N/A	#N/A
338840	375	No Did not have Ins	NULL	NULL	6-10 yrs	1-2Yrs	3-5Yrs	1-2Yrs	#N/A	#N/A	#N/A
384937	376	No Did not have Ins	NULL	NULL	1-2Yrs	More than once per year	1-2Yrs	More than once per year	#N/A	#N/A	#N/A
332652	377	No Did not have Ins	NULL	NULL	Never	Never	1-2Yrs	More than once per year	#N/A	#N/A	#N/A
372762	378	No Did not have Ins	NULL	NULL	Never	More than once per year	Never	More than once per year	#N/A	#N/A	#N/A
330820	379	No Did not have Ins	NULL	NULL	6-10 yrs	More than once per year	1-2Yrs	More than once per year	#N/A	#N/A	#N/A
372528	380	No Did not have Ins	NULL	NULL	1-2Yrs	More than once per year	1-2Yrs	More than once per year	#N/A	#N/A	#N/A
375719	381	No Did not have Ins	NULL	NULL	Never	Never	Never	Never	#N/A	#N/A	#N/A
102109	382	No Did not have Ins	NULL	NULL	3-5Yrs	3-5Yrs	1-2Yrs	6-10 yrs	#N/A	#N/A	#N/A
382012	383	No Did not have Ins	NULL	NULL	6-10 yrs	Never	Not Sure	Never	#N/A	#N/A	#N/A
376085	384	No Did not have Ins	NULL	NULL	Never	Never	Never	Never	#N/A	#N/A	#N/A
319521	385	No Did not have Ins	NULL	NULL	Never	More than once per year	1-2Yrs	More than once per year	#N/A	#N/A	#N/A
86665	386	No Did not have Ins	NULL	NULL	Not Sure	More than once per year	3-5Yrs	More than once per year	#N/A	#N/A	#N/A
372767	387	No Did not have Ins	NULL	NULL	Never	1-2Yrs	Never	1-2Yrs	#N/A	#N/A	#N/A
83482	388	No Did not have Ins	NULL	NULL	Never	1-2Yrs	More than once per year	1-2Yrs	#N/A	#N/A	#N/A
303303	389	No Did not have Ins	NULL	NULL	Not Sure	Never	3-5Yrs	More than once per year	#N/A	#N/A	#N/A
378243	390	No Did not have Ins	NULL	NULL	Never	1-2Yrs	Never	More than once per year	#N/A	#N/A	#N/A
379072	391	No Did not have Ins	NULL	NULL	1-2Yrs	1-2Yrs	1-2Yrs	More than once per year	#N/A	#N/A	#N/A
340969	392	No Did not have Ins	NULL	NULL	Not Sure	Not Sure	1-2Yrs	3-5Yrs	#N/A	#N/A	#N/A
381972	393	No Did not have Ins	NULL	NULL	Never	Never	Never	Never	#N/A	#N/A	#N/A
376933	394	No Did not have Ins	NULL	NULL	6-10 yrs	1-2Yrs	6-10 yrs	Not Sure	#N/A	#N/A	#N/A
296068	395	No Did not have Ins	NULL	NULL	3-5Yrs	1-2Yrs	1-2Yrs	1-2Yrs	#N/A	#N/A	#N/A
373721	396	No Did not have Ins	NULL	NULL	Never	1-2Yrs	1-2Yrs	1-2Yrs	#N/A	#N/A	#N/A
358801	397	No Did not have Ins	NULL	NULL	Never	Never	1-2Yrs	1-2Yrs	#N/A	#N/A	#N/A
81261	398	No Did not have Ins	NULL	NULL	3-5Yrs	More than once per year	3-5Yrs	More than once per year	#N/A	#N/A	#N/A
377991	399	No Did not have Ins	NULL	NULL	Not Sure	Not Sure	3-5Yrs	3-5Yrs	#N/A	#N/A	#N/A
373990	400	No Did not have Ins	NULL	NULL	6-10 yrs	More than once per year	6-10 yrs	More than once per year	#N/A	#N/A	#N/A
11714	401	No Did not have Ins	NULL	NULL	1-2Yrs	More than once per year	1-2Yrs	More than once per year	#N/A	#N/A	#N/A
357168	402	No Did not have Ins	NULL	NULL	More than once per year	Not Sure	1-2Yrs	Never	#N/A	#N/A	#N/A
375223	403	No Did not have Ins	NULL	NULL	6-10 yrs	1-2Yrs	1-2Yrs	More than once per year	#N/A	#N/A	#N/A
309292	404	No Did not have Ins	NULL	NULL	Not Sure	Never	1-2Yrs	1-2Yrs	#N/A	#N/A	#N/A
269881	405	No Did not have Ins	NULL	NULL	Not Sure	1-2Yrs	1-2Yrs	1-2Yrs	#N/A	#N/A	#N/A
219600	406	No Did not have Ins	NULL	NULL	3-5Yrs	3-5Yrs	1-2Yrs	1-2Yrs	#N/A	#N/A	#N/A
66976	407	No Did not have Ins	NULL	NULL	3-5Yrs	1-2Yrs	1-2Yrs	More than once per year	#N/A	#N/A	#N/A
378067	408	No Did not have Ins	NULL	NULL	Never	Never	More than once per year	Never	#N/A	#N/A	#N/A
264162	409	No Did not have Ins	NULL	NULL	1-2Yrs	Not Sure	1-2Yrs	More than once per year	#N/A	#N/A	#N/A
42304	410	No Did not have Ins	NULL	NULL	Never	Not Sure	1-2Yrs	More than once per year	#N/A	#N/A	#N/A
310016	411	No Did not have Ins	NULL	NULL	Not Sure	More than once per year	3-5Yrs	More than once per year	#N/A	#N/A	#N/A
379222	412	No Did not have Ins	NULL	NULL	6-10 yrs	More than once per year	More than once per year	More than once per year	#N/A	#N/A	#N/A
378457	413	No Did not have Ins	NULL	NULL	Never	1-2Yrs	Never	1-2Yrs	#N/A	#N/A	#N/A
375834	414	No Did not have Ins	NULL	NULL	Never	1-2Yrs	Never	1-2Yrs	#N/A	#N/A	#N/A
134538	415	No Did not have Ins	NULL	NULL	Not Sure	Not Sure	Not Sure	Not Sure	#N/A	#N/A	#N/A
384098	416	No Did not have Ins	NULL	NULL	Never	Never	Never	1-2Yrs	#N/A	#N/A	#N/A
371974	417	No Did not have Ins	NULL	NULL	Never	Never	Never	More than once per year	#N/A	#N/A	#N/A
377273	418	No Did not have Ins	NULL	NULL	Never	1-2Yrs	Never	1-2Yrs	#N/A	#N/A	#N/A
374717	419	No Did not have Ins	NULL	NULL	6-10 yrs	6-10 yrs	1-2Yrs	1-2Yrs	#N/A	#N/A	#N/A
323983	420	No Did not have Ins	NULL	NULL	More than once per year	More than once per year	More than once per year	More than once per year	#N/A	#N/A	#N/A
233229	421	No Did not have Ins	NULL	NULL	1-2Yrs	1-2Yrs	1-2Yrs	1-2Yrs	#N/A	#N/A	#N/A
96938	422	No Did not have Ins	NULL	NULL	1-2Yrs	1-2Yrs	1-2Yrs	1-2Yrs	#N/A	#N/A	#N/A
376057	423	No Did not have Ins	NULL	NULL	Never	More than once per year	Never	More than once per year	#N/A	#N/A	#N/A
384223	424	No Did not have Ins	NULL	NULL	Never	Never	1-2Yrs	1-2Yrs	#N/A	#N/A	#N/A
374762	425	No Did not have Ins	NULL	NULL	6-10 yrs	More than once per year	Never	More than once per year	#N/A	#N/A	#N/A
384940	426	No Did not have Ins	NULL	NULL	Never	Never	Never	1-2Yrs	#N/A	#N/A	#N/A
282740	427	No Did not have Ins	NULL	NULL	3-5Yrs	3-5Yrs	1-2Yrs	More than once per year	#N/A	#N/A	#N/A
376706	428	No Did not have Ins	NULL	NULL	1-2Yrs	More than once per year	1-2Yrs	More than once per year	#N/A	#N/A	#N/A
301612	429	No Did not have Ins	NULL	NULL	Never	1-2Yrs	1-2Yrs	1-2Yrs	#N/A	#N/A	#N/A
359242	430	No Did not have Ins	NULL	NULL	Never	1-2Yrs	1-2Yrs	1-2Yrs	#N/A	#N/A	#N/A
366837	431	No Did not have Ins	NULL	NULL	Never	3-5Yrs	More than once per year	More than once per year	#N/A	#N/A	#N/A
246669	432	No Did not have Ins	NULL	NULL	Never	3-5Yrs	1-2Yrs	More than once per year	#N/A	#N/A	#N/A
372401	433	No Did not have Ins	NULL	NULL	Never	1-2Yrs	Not Sure	More than once per year	#N/A	#N/A	#N/A
322946	434	No Did not have Ins	NULL	NULL	More than once per year	More than once per year	3-5Yrs	More than once per year	#N/A	#N/A	#N/A
374265	435	No Did not have Ins	NULL	NULL	3-5Yrs	More than once per year	1-2Yrs	More than once per year	#N/A	#N/A	#N/A
104691	436	No Did not have Ins	NULL	NULL	1-2Yrs	Not Sure	1-2Yrs	Not Sure	#N/A	#N/A	#N/A
299561	437	No Did not have Ins	NULL	NULL	Never	6-10 yrs	More than once per year	More than once per year	#N/A	#N/A	#N/A
379163	438	No Did not have Ins	NULL	NULL	Never	Not Sure	More than once per year	1-2Yrs	#N/A	#N/A	#N/A
373364	439	No Did not have Ins	NULL	NULL	1-2Yrs	Not Sure	1-2Yrs	Not Sure	#N/A	#N/A	#N/A
345475	440	No Did not have Ins	NULL	NULL	Never	1-2Yrs	1-2Yrs	1-2Yrs	#N/A	#N/A	#N/A
80783	441	No Did not have Ins	NULL	NULL	1-2Yrs	Never	1-2Yrs	Never	#N/A	#N/A	#N/A
377371	442	No Did not have Ins	NULL	NULL	Never	More than once per year	Never	More than once per year	#N/A	#N/A	#N/A
265774	443	No Did not have Ins	NULL	NULL	1-2Yrs	1-2Yrs	1-2Yrs	1-2Yrs	#N/A	#N/A	#N/A
350802	444	No Did not have Ins	NULL	NULL	3-5Yrs	More than once per year	1-2Yrs	More than once per year	#N/A	#N/A	#N/A
185035	445	No Did not have Ins	NULL	NULL	3-5Yrs	3-5Yrs	3-5Yrs	3-5Yrs	#N/A	#N/A	#N/A
377282	446	No Did not have Ins	NULL	NULL	Never	Never	Never	1-2Yrs	#N/A	#N/A	#N/A
374461	447	No Did not have Ins	NULL	NULL	Never	More than once per year	1-2Yrs	More than once per year	#N/A	#N/A	#N/A
374975	448	No Did not have Ins	NULL	NULL	6-10 yrs	Never	Never	Never	#N/A	#N/A	#N/A
273612	449	No Did not have Ins	NULL	NULL	1-2Yrs	More than once per year	1-2Yrs	More than once per year	#N/A	#N/A	#N/A
338228	450	No Did not have Ins	NULL	NULL	Never	Never	Never	Never	#N/A	#N/A	#N/A
382261	451	No Did not have Ins	NULL	NULL	Never	Never	More than once per year	Never	#N/A	#N/A	#N/A
340367	452	No Did not have Ins	NULL	NULL	More than once per year	Never	1-2Yrs	More than once per year	#N/A	#N/A	#N/A
374609	453	No Did not have Ins	NULL	NULL	Never	More than once per year	1-2Yrs	More than once per year	#N/A	#N/A	#N/A
319105	454	No Did not have Ins	NULL	NULL	Never	Not Sure	More than once per year	More than once per year	#N/A	#N/A	#N/A
384346	455	No Did not have Ins	NULL	NULL	1-2Yrs	More than once per year	1-2Yrs	More than once per year	#N/A	#N/A	#N/A
54579	456	No Did not have Ins	NULL	NULL	6-10 yrs	6-10 yrs	Never	6-10 yrs	#N/A	#N/A	#N/A
376453	457	No Did not have Ins	NULL	NULL	Never	Never	Never	1-2Yrs	#N/A	#N/A	#N/A
374663	458	No Did not have Ins	NULL	NULL	1-2Yrs	6-10 yrs	1-2Yrs	6-10 yrs	#N/A	#N/A	#N/A
264166	459	No Did not have Ins	NULL	NULL	Never	More than once per year	1-2Yrs	1-2Yrs	#N/A	#N/A	#N/A
379298	460	No Did not have Ins	NULL	NULL	Never	Never	Never	Never	#N/A	#N/A	#N/A
378354	461	No Did not have Ins	NULL	NULL	Never	1-2Yrs	6-10 yrs	1-2Yrs	#N/A	#N/A	#N/A
285158	462	No Did not have Ins	NULL	NULL	6-10 yrs	6-10 yrs	More than once per year	More than once per year	#N/A	#N/A	#N/A
370236	463	No Did not have Ins	NULL	NULL	6-10 yrs	1-2Yrs	6-10 yrs	1-2Yrs	#N/A	#N/A	#N/A
379907	464	No Did not have Ins	NULL	NULL	1-2Yrs	3-5Yrs	1-2Yrs	1-2Yrs	#N/A	#N/A	#N/A
292267	465	No Did not have Ins	NULL	NULL	3-5Yrs	6-10 yrs	More than once per year	More than once per year	#N/A	#N/A	#N/A
375205	466	No Did not have Ins	NULL	NULL	6-10 yrs	6-10 yrs	6-10 yrs	6-10 yrs	#N/A	#N/A	#N/A
312170	467	No Did not have Ins	NULL	NULL	1-2Yrs	More than once per year	1-2Yrs	More than once per year	#N/A	#N/A	#N/A
219093	468	No Did not have Ins	NULL	NULL	1-2Yrs	More than once per year	1-2Yrs	More than once per year	#N/A	#N/A	#N/A
115937	469	No Did not have Ins	NULL	NULL	3-5Yrs	3-5Yrs	3-5Yrs	3-5Yrs	#N/A	#N/A	#N/A
375921	470	No Did not have Ins	NULL	NULL	1-2Yrs	1-2Yrs	3-5Yrs	1-2Yrs	#N/A	#N/A	#N/A
308154	471	No Did not have Ins	NULL	NULL	1-2Yrs	More than once per year	1-2Yrs	More than once per year	#N/A	#N/A	#N/A
97858	472	No Did not have Ins	NULL	NULL	1-2Yrs	1-2Yrs	1-2Yrs	1-2Yrs	#N/A	#N/A	#N/A
292408	473	No Did not have Ins	NULL	NULL	Never	6-10 yrs	1-2Yrs	Never	#N/A	#N/A	#N/A
34613	474	No Did not have Ins	NULL	NULL	Never	1-2Yrs	6-10 yrs	1-2Yrs	#N/A	#N/A	#N/A
375780	475	No Did not have Ins	NULL	NULL	1-2Yrs	More than once per year	1-2Yrs	More than once per year	#N/A	#N/A	#N/A
350923	476	No Did not have Ins	NULL	NULL	1-2Yrs	1-2Yrs	More than once per year	1-2Yrs	#N/A	#N/A	#N/A
265234	477	No Did not have Ins	NULL	NULL	More than once per year	More than once per year	More than once per year	More than once per year	#N/A	#N/A	#N/A
71705	478	No Did not have Ins	NULL	NULL	3-5Yrs	Never	Never	3-5Yrs	#N/A	#N/A	#N/A
313332	479	No Did not have Ins	NULL	NULL	3-5Yrs	3-5Yrs	3-5Yrs	More than once per year	#N/A	#N/A	#N/A
331988	480	No Did not have Ins	NULL	NULL	Never	Never	Never	Never	#N/A	#N/A	#N/A
373793	481	No Did not have Ins	NULL	NULL	3-5Yrs	1-2Yrs	1-2Yrs	More than once per year	#N/A	#N/A	#N/A
50673	482	No Did not have Ins	NULL	NULL	More than once per year	More than once per year	More than once per year	More than once per year	#N/A	#N/A	#N/A
349295	483	No Did not have Ins	NULL	NULL	Not Sure	Not Sure	Not Sure	Not Sure	#N/A	#N/A	#N/A
308378	484	No Did not have Ins	NULL	NULL	1-2Yrs	More than once per year	1-2Yrs	More than once per year	#N/A	#N/A	#N/A
311570	485	No Did not have Ins	NULL	NULL	3-5Yrs	Never	More than once per year	More than once per year	#N/A	#N/A	#N/A
372470	486	No Did not have Ins	NULL	NULL	1-2Yrs	Not Sure	Never	3-5Yrs	#N/A	#N/A	#N/A
373542	487	No Did not have Ins	NULL	NULL	3-5Yrs	Not Sure	3-5Yrs	3-5Yrs	#N/A	#N/A	#N/A
372234	488	No Did not have Ins	NULL	NULL	Never	More than once per year	Never	More than once per year	#N/A	#N/A	#N/A
353105	489	No Did not have Ins	NULL	NULL	Never	Never	1-2Yrs	More than once per year	#N/A	#N/A	#N/A
304832	490	No Did not have Ins	NULL	NULL	Not Sure	Not Sure	1-2Yrs	1-2Yrs	#N/A	#N/A	#N/A
287133	491	No Did not have Ins	NULL	NULL	1-2Yrs	More than once per year	1-2Yrs	1-2Yrs	#N/A	#N/A	#N/A
67728	492	No Did not have Ins	NULL	NULL	1-2Yrs	6-10 yrs	3-5Yrs	3-5Yrs	#N/A	#N/A	#N/A
322828	493	No Did not have Ins	NULL	NULL	1-2Yrs	3-5Yrs	1-2Yrs	3-5Yrs	#N/A	#N/A	#N/A
323746	494	No Did not have Ins	NULL	NULL	6-10 yrs	Never	Never	Never	#N/A	#N/A	#N/A
337629	495	No Did not have Ins	NULL	NULL	6-10 yrs	More than once per year	1-2Yrs	More than once per year	#N/A	#N/A	#N/A
204097	496	No Did not have Ins	NULL	NULL	Not Sure	Never	3-5Yrs	1-2Yrs	#N/A	#N/A	#N/A
316719	497	No Did not have Ins	NULL	NULL	1-2Yrs	1-2Yrs	1-2Yrs	1-2Yrs	#N/A	#N/A	#N/A
352549	498	No Did not have Ins	NULL	NULL	Never	Never	1-2Yrs	1-2Yrs	#N/A	#N/A	#N/A
9627	499	No Did not have Ins	NULL	NULL	3-5Yrs	1-2Yrs	1-2Yrs	1-2Yrs	#N/A	#N/A	#N/A
257182	500	No Did not have Ins	NULL	NULL	3-5Yrs	Never	1-2Yrs	Never	#N/A	#N/A	#N/A
373614	501	No Did not have Ins	NULL	NULL	Never	1-2Yrs	Never	1-2Yrs	#N/A	#N/A	#N/A
346524	502	No Did not have Ins	NULL	NULL	1-2Yrs	More than once per year	1-2Yrs	1-2Yrs	#N/A	#N/A	#N/A
68445	503	No Did not have Ins	NULL	NULL	1-2Yrs	More than once per year	1-2Yrs	More than once per year	#N/A	#N/A	#N/A
262307	504	No Did not have Ins	NULL	NULL	3-5Yrs	More than once per year	1-2Yrs	More than once per year	#N/A	#N/A	#N/A
90940	505	No Did not have Ins	NULL	NULL	1-2Yrs	Not Sure	1-2Yrs	Not Sure	#N/A	#N/A	#N/A
368037	506	No Did not have Ins	NULL	NULL	Not Sure	Not Sure	Not Sure	Not Sure	#N/A	#N/A	#N/A
287297	507	No Did not have Ins	NULL	NULL	3-5Yrs	3-5Yrs	1-2Yrs	1-2Yrs	#N/A	#N/A	#N/A
19874	508	No Did not have Ins	NULL	NULL	1-2Yrs	1-2Yrs	1-2Yrs	More than once per year	#N/A	#N/A	#N/A
372403	509	No Did not have Ins	NULL	NULL	1-2Yrs	More than once per year	1-2Yrs	More than once per year	#N/A	#N/A	#N/A
212928	510	No Did not have Ins	NULL	NULL	1-2Yrs	More than once per year	1-2Yrs	More than once per year	#N/A	#N/A	#N/A
10786	511	No Did not have Ins	NULL	NULL	1-2Yrs	1-2Yrs	1-2Yrs	More than once per year	#N/A	#N/A	#N/A
379080	512	No Did not have Ins	NULL	NULL	Never	More than once per year	Never	More than once per year	#N/A	#N/A	#N/A
309525	513	No Did not have Ins	NULL	NULL	6-10 yrs	1-2Yrs	1-2Yrs	1-2Yrs	#N/A	#N/A	#N/A
294935	514	No Did not have Ins	NULL	NULL	3-5Yrs	1-2Yrs	1-2Yrs	1-2Yrs	#N/A	#N/A	#N/A
346302	515	No Did not have Ins	NULL	NULL	6-10 yrs	More than once per year	6-10 yrs	More than once per year	#N/A	#N/A	#N/A
352843	516	No Did not have Ins	NULL	NULL	1-2Yrs	More than once per year	1-2Yrs	More than once per year	#N/A	#N/A	#N/A
370488	517	No Did not have Ins	NULL	NULL	1-2Yrs	1-2Yrs	Never	Never	#N/A	#N/A	#N/A
313977	518	No Did not have Ins	NULL	NULL	Never	Never	More than once per year	More than once per year	#N/A	#N/A	#N/A
364060	519	No Did not have Ins	NULL	NULL	6-10 yrs	1-2Yrs	6-10 yrs	1-2Yrs	#N/A	#N/A	#N/A
193277	520	No Did not have Ins	NULL	NULL	Never	1-2Yrs	1-2Yrs	1-2Yrs	#N/A	#N/A	#N/A
335747	521	No Did not have Ins	NULL	NULL	Never	1-2Yrs	1-2Yrs	1-2Yrs	#N/A	#N/A	#N/A
383592	522	No Did not have Ins	NULL	NULL	Never	3-5Yrs	3-5Yrs	More than once per year	#N/A	#N/A	#N/A
374054	523	No Did not have Ins	NULL	NULL	Never	3-5Yrs	3-5Yrs	1-2Yrs	#N/A	#N/A	#N/A
326583	524	No Did not have Ins	NULL	NULL	Never	More than once per year	1-2Yrs	1-2Yrs	#N/A	#N/A	#N/A
41999	525	No Did not have Ins	NULL	NULL	1-2Yrs	Not Sure	3-5Yrs	Not Sure	#N/A	#N/A	#N/A
371533	526	No Did not have Ins	NULL	NULL	Never	6-10 yrs	Never	3-5Yrs	#N/A	#N/A	#N/A
387469	527	No Did not have Ins	NULL	NULL	Never	1-2Yrs	Never	1-2Yrs	#N/A	#N/A	#N/A
301377	528	No Did not have Ins	NULL	NULL	Not Sure	Not Sure	More than once per year	More than once per year	#N/A	#N/A	#N/A
278097	529	No Did not have Ins	NULL	NULL	1-2Yrs	1-2Yrs	1-2Yrs	More than once per year	#N/A	#N/A	#N/A
374212	530	No Did not have Ins	NULL	NULL	6-10 yrs	3-5Yrs	6-10 yrs	3-5Yrs	#N/A	#N/A	#N/A
324761	531	No Did not have Ins	NULL	NULL	1-2Yrs	1-2Yrs	1-2Yrs	1-2Yrs	#N/A	#N/A	#N/A
374806	532	No Did not have Ins	NULL	NULL	Never	Never	Never	Never	#N/A	#N/A	#N/A
293540	533	No Did not have Ins	NULL	NULL	3-5Yrs	More than once per year	1-2Yrs	More than once per year	#N/A	#N/A	#N/A
385853	534	No Did not have Ins	NULL	NULL	Never	Not Sure	Never	Not Sure	#N/A	#N/A	#N/A
329296	535	No Did not have Ins	NULL	NULL	1-2Yrs	1-2Yrs	1-2Yrs	1-2Yrs	#N/A	#N/A	#N/A
375583	536	No Did not have Ins	NULL	NULL	Never	1-2Yrs	1-2Yrs	More than once per year	#N/A	#N/A	#N/A
203702	537	No Did not have Ins	NULL	NULL	6-10 yrs	6-10 yrs	3-5Yrs	1-2Yrs	#N/A	#N/A	#N/A
373315	538	No Did not have Ins	NULL	NULL	Never	Never	Never	Not Sure	#N/A	#N/A	#N/A
372836	539	No Did not have Ins	NULL	NULL	3-5Yrs	1-2Yrs	1-2Yrs	1-2Yrs	#N/A	#N/A	#N/A
142179	540	No Did not have Ins	NULL	NULL	1-2Yrs	More than once per year	1-2Yrs	More than once per year	#N/A	#N/A	#N/A
374870	541	No Did not have Ins	NULL	NULL	6-10 yrs	6-10 yrs	1-2Yrs	More than once per year	#N/A	#N/A	#N/A
373304	542	No Did not have Ins	NULL	NULL	Never	6-10 yrs	Never	6-10 yrs	#N/A	#N/A	#N/A
154406	543	No Did not have Ins	NULL	NULL	1-2Yrs	1-2Yrs	1-2Yrs	1-2Yrs	#N/A	#N/A	#N/A
296154	544	No Did not have Ins	NULL	NULL	More than once per year	More than once per year	3-5Yrs	More than once per year	#N/A	#N/A	#N/A
372273	545	No Did not have Ins	NULL	NULL	6-10 yrs	6-10 yrs	Never	1-2Yrs	#N/A	#N/A	#N/A
288362	546	No Did not have Ins	NULL	NULL	1-2Yrs	1-2Yrs	1-2Yrs	1-2Yrs	#N/A	#N/A	#N/A
376805	547	No Did not have Ins	NULL	NULL	1-2Yrs	More than once per year	1-2Yrs	More than once per year	#N/A	#N/A	#N/A
309669	548	No Did not have Ins	NULL	NULL	6-10 yrs	More than once per year	More than once per year	More than once per year	#N/A	#N/A	#N/A
334802	549	No Did not have Ins	NULL	NULL	6-10 yrs	6-10 yrs	1-2Yrs	More than once per year	#N/A	#N/A	#N/A
235647	550	No Did not have Ins	NULL	NULL	6-10 yrs	3-5Yrs	6-10 yrs	3-5Yrs	#N/A	#N/A	#N/A
373968	551	No Did not have Ins	NULL	NULL	Never	Never	Never	More than once per year	#N/A	#N/A	#N/A
31636	552	No Did not have Ins	NULL	NULL	1-2Yrs	1-2Yrs	More than once per year	Not Sure	#N/A	#N/A	#N/A
264840	553	No Did not have Ins	NULL	NULL	Not Sure	More than once per year	More than once per year	More than once per year	#N/A	#N/A	#N/A
373582	554	No Did not have Ins	NULL	NULL	1-2Yrs	1-2Yrs	1-2Yrs	1-2Yrs	#N/A	#N/A	#N/A
354042	555	No Did not have Ins	NULL	NULL	6-10 yrs	6-10 yrs	More than once per year	More than once per year	#N/A	#N/A	#N/A
374534	556	No Did not have Ins	NULL	NULL	Never	3-5Yrs	3-5Yrs	More than once per year	#N/A	#N/A	#N/A
131508	557	No Did not have Ins	NULL	NULL	6-10 yrs	Never	More than once per year	More than once per year	#N/A	#N/A	#N/A
354565	558	No Did not have Ins	NULL	NULL	6-10 yrs	6-10 yrs	1-2Yrs	1-2Yrs	#N/A	#N/A	#N/A
298357	559	No Did not have Ins	NULL	NULL	Never	Never	Never	Never	#N/A	#N/A	#N/A
262239	560	No Did not have Ins	NULL	NULL	Not Sure	Not Sure	Not Sure	Never	#N/A	#N/A	#N/A
373144	561	No Did not have Ins	NULL	NULL	Never	1-2Yrs	More than once per year	More than once per year	#N/A	#N/A	#N/A
23386	562	No Did not have Ins	NULL	NULL	1-2Yrs	Never	1-2Yrs	More than once per year	#N/A	#N/A	#N/A
350813	563	No Did not have Ins	NULL	NULL	3-5Yrs	3-5Yrs	1-2Yrs	3-5Yrs	#N/A	#N/A	#N/A
222943	564	No Did not have Ins	NULL	NULL	More than once per year	More than once per year	1-2Yrs	1-2Yrs	#N/A	#N/A	#N/A
165793	565	No Did not have Ins	NULL	NULL	Never	Never	More than once per year	Never	#N/A	#N/A	#N/A
374657	566	No Did not have Ins	NULL	NULL	3-5Yrs	3-5Yrs	6-10 yrs	3-5Yrs	#N/A	#N/A	#N/A
375422	567	No Did not have Ins	NULL	NULL	6-10 yrs	More than once per year	6-10 yrs	More than once per year	#N/A	#N/A	#N/A
312921	568	No Did not have Ins	NULL	NULL	6-10 yrs	1-2Yrs	1-2Yrs	More than once per year	#N/A	#N/A	#N/A
229166	569	No Did not have Ins	NULL	NULL	1-2Yrs	Never	More than once per year	Never	#N/A	#N/A	#N/A
376246	570	No Did not have Ins	NULL	NULL	1-2Yrs	1-2Yrs	1-2Yrs	1-2Yrs	#N/A	#N/A	#N/A
52493	571	No Did not have Ins	NULL	NULL	More than once per year	More than once per year	More than once per year	More than once per year	#N/A	#N/A	#N/A
372931	572	No Did not have Ins	NULL	NULL	6-10 yrs	1-2Yrs	6-10 yrs	1-2Yrs	#N/A	#N/A	#N/A
381773	573	No Did not have Ins	NULL	NULL	Never	More than once per year	1-2Yrs	More than once per year	#N/A	#N/A	#N/A
308020	574	No Did not have Ins	NULL	NULL	6-10 yrs	1-2Yrs	1-2Yrs	More than once per year	#N/A	#N/A	#N/A
375102	575	No Did not have Ins	NULL	NULL	Not Sure	More than once per year	6-10 yrs	More than once per year	#N/A	#N/A	#N/A
308657	576	No Did not have Ins	NULL	NULL	3-5Yrs	3-5Yrs	More than once per year	More than once per year	#N/A	#N/A	#N/A
380759	577	No Did not have Ins	NULL	NULL	Never	Never	Never	Never	#N/A	#N/A	#N/A
19865	578	No Did not have Ins	NULL	NULL	Never	More than once per year	3-5Yrs	More than once per year	#N/A	#N/A	#N/A
265865	579	No Did not have Ins	NULL	NULL	Never	Never	More than once per year	More than once per year	#N/A	#N/A	#N/A
377676	580	No Did not have Ins	NULL	NULL	Never	Never	3-5Yrs	3-5Yrs	#N/A	#N/A	#N/A
284054	581	No Did not have Ins	NULL	NULL	1-2Yrs	1-2Yrs	1-2Yrs	1-2Yrs	#N/A	#N/A	#N/A
380693	582	No Did not have Ins	NULL	NULL	1-2Yrs	More than once per year	1-2Yrs	More than once per year	#N/A	#N/A	#N/A
373722	583	No Did not have Ins	NULL	NULL	Never	More than once per year	Never	More than once per year	#N/A	#N/A	#N/A
372687	584	No Did not have Ins	NULL	NULL	Never	More than once per year	6-10 yrs	More than once per year	#N/A	#N/A	#N/A
341947	585	No Did not have Ins	NULL	NULL	Not Sure	More than once per year	Never	More than once per year	#N/A	#N/A	#N/A
315236	586	No Did not have Ins	NULL	NULL	1-2Yrs	1-2Yrs	1-2Yrs	1-2Yrs	#N/A	#N/A	#N/A
250201	587	No Did not have Ins	NULL	NULL	1-2Yrs	More than once per year	3-5Yrs	1-2Yrs	#N/A	#N/A	#N/A
319573	588	No Did not have Ins	NULL	NULL	3-5Yrs	1-2Yrs	1-2Yrs	1-2Yrs	#N/A	#N/A	#N/A
230473	589	No Did not have Ins	NULL	NULL	Never	Never	1-2Yrs	More than once per year	#N/A	#N/A	#N/A
374985	590	No Did not have Ins	NULL	NULL	3-5Yrs	3-5Yrs	3-5Yrs	3-5Yrs	#N/A	#N/A	#N/A
385913	591	No Did not have Ins	NULL	NULL	More than once per year	More than once per year	More than once per year	More than once per year	#N/A	#N/A	#N/A
372411	592	No Did not have Ins	NULL	NULL	3-5Yrs	More than once per year	3-5Yrs	More than once per year	#N/A	#N/A	#N/A
371310	593	No Did not have Ins	NULL	NULL	Never	1-2Yrs	More than once per year	More than once per year	#N/A	#N/A	#N/A
370135	594	No Did not have Ins	NULL	NULL	Never	Never	Never	Never	#N/A	#N/A	#N/A
139541	595	No Did not have Ins	NULL	NULL	3-5Yrs	More than once per year	Not Sure	More than once per year	#N/A	#N/A	#N/A
24514	596	No Did not have Ins	NULL	NULL	Not Sure	Not Sure	More than once per year	More than once per year	#N/A	#N/A	#N/A
68818	597	No Did not have Ins	NULL	NULL	Not Sure	Never	3-5Yrs	Never	#N/A	#N/A	#N/A
59231	598	No Did not have Ins	NULL	NULL	3-5Yrs	Never	1-2Yrs	1-2Yrs	#N/A	#N/A	#N/A
375955	599	No Did not have Ins	NULL	NULL	Not Sure	1-2Yrs	Not Sure	Not Sure	#N/A	#N/A	#N/A
378428	600	No Did not have Ins	NULL	NULL	Never	Never	Never	Never	#N/A	#N/A	#N/A
175805	601	No Did not have Ins	NULL	NULL	Never	Never	6-10 yrs	1-2Yrs	#N/A	#N/A	#N/A
290331	602	No Did not have Ins	NULL	NULL	1-2Yrs	1-2Yrs	1-2Yrs	1-2Yrs	#N/A	#N/A	#N/A
381094	603	No Did not have Ins	NULL	NULL	Never	1-2Yrs	Never	1-2Yrs	#N/A	#N/A	#N/A
361701	604	No Did not have Ins	NULL	NULL	1-2Yrs	6-10 yrs	1-2Yrs	More than once per year	#N/A	#N/A	#N/A
9998	605	No Did not have Ins	NULL	NULL	6-10 yrs	1-2Yrs	1-2Yrs	More than once per year	#N/A	#N/A	#N/A
381360	606	No Did not have Ins	NULL	NULL	1-2Yrs	Not Sure	Not Sure	Not Sure	#N/A	#N/A	#N/A
370152	607	No Did not have Ins	NULL	NULL	6-10 yrs	6-10 yrs	1-2Yrs	1-2Yrs	#N/A	#N/A	#N/A
377020	608	No Did not have Ins	NULL	NULL	Never	Never	Never	Never	#N/A	#N/A	#N/A
27859	609	No Did not have Ins	NULL	NULL	More than once per year	3-5Yrs	More than once per year	More than once per year	#N/A	#N/A	#N/A
379973	610	No Did not have Ins	NULL	NULL	6-10 yrs	6-10 yrs	6-10 yrs	More than once per year	#N/A	#N/A	#N/A
94815	611	No Did not have Ins	NULL	NULL	1-2Yrs	6-10 yrs	1-2Yrs	1-2Yrs	#N/A	#N/A	#N/A
373783	612	No Did not have Ins	NULL	NULL	1-2Yrs	More than once per year	3-5Yrs	More than once per year	#N/A	#N/A	#N/A
318718	613	No Did not have Ins	NULL	NULL	Never	Never	1-2Yrs	More than once per year	#N/A	#N/A	#N/A
322147	614	No Did not have Ins	NULL	NULL	Never	1-2Yrs	1-2Yrs	1-2Yrs	#N/A	#N/A	#N/A
373572	615	No Did not have Ins	NULL	NULL	More than once per year	More than once per year	More than once per year	More than once per year	#N/A	#N/A	#N/A
334178	616	No Did not have Ins	NULL	NULL	3-5Yrs	More than once per year	3-5Yrs	More than once per year	#N/A	#N/A	#N/A
64262	617	No Did not have Ins	NULL	NULL	1-2Yrs	1-2Yrs	1-2Yrs	1-2Yrs	#N/A	#N/A	#N/A
338409	618	No Did not have Ins	NULL	NULL	3-5Yrs	3-5Yrs	1-2Yrs	1-2Yrs	#N/A	#N/A	#N/A
373756	619	No Did not have Ins	NULL	NULL	Not Sure	Not Sure	3-5Yrs	3-5Yrs	#N/A	#N/A	#N/A
10454	620	No Did not have Ins	NULL	NULL	3-5Yrs	1-2Yrs	3-5Yrs	1-2Yrs	#N/A	#N/A	#N/A
386823	621	No Did not have Ins	NULL	NULL	1-2Yrs	1-2Yrs	1-2Yrs	1-2Yrs	#N/A	#N/A	#N/A
374491	622	No Did not have Ins	NULL	NULL	Never	Never	Never	6-10 yrs	#N/A	#N/A	#N/A
252535	623	No Did not have Ins	NULL	NULL	1-2Yrs	1-2Yrs	1-2Yrs	1-2Yrs	#N/A	#N/A	#N/A
337325	624	No Did not have Ins	NULL	NULL	More than once per year	1-2Yrs	More than once per year	1-2Yrs	#N/A	#N/A	#N/A
371949	625	No Did not have Ins	NULL	NULL	Never	3-5Yrs	3-5Yrs	1-2Yrs	#N/A	#N/A	#N/A
372084	626	No Did not have Ins	NULL	NULL	6-10 yrs	1-2Yrs	6-10 yrs	1-2Yrs	#N/A	#N/A	#N/A
278862	627	No Did not have Ins	NULL	NULL	Not Sure	1-2Yrs	1-2Yrs	1-2Yrs	#N/A	#N/A	#N/A
373161	628	No Did not have Ins	NULL	NULL	Never	1-2Yrs	Never	1-2Yrs	#N/A	#N/A	#N/A
350174	629	No Did not have Ins	NULL	NULL	1-2Yrs	1-2Yrs	1-2Yrs	1-2Yrs	#N/A	#N/A	#N/A
376820	630	No Did not have Ins	NULL	NULL	Not Sure	3-5Yrs	Not Sure	1-2Yrs	#N/A	#N/A	#N/A
284511	631	No Did not have Ins	NULL	NULL	More than once per year	More than once per year	More than once per year	More than once per year	#N/A	#N/A	#N/A
67763	632	No Did not have Ins	NULL	NULL	3-5Yrs	Never	1-2Yrs	More than once per year	#N/A	#N/A	#N/A
377738	633	No Did not have Ins	NULL	NULL	Never	More than once per year	More than once per year	More than once per year	#N/A	#N/A	#N/A
371173	634	No Did not have Ins	NULL	NULL	Never	1-2Yrs	Never	1-2Yrs	#N/A	#N/A	#N/A
371173	635	No Did not have Ins	NULL	NULL	Never	6-10 yrs	Never	3-5Yrs	#N/A	#N/A	#N/A
36463	636	Yes Had Ins	More than once per year	More than once per year	NULL	NULL	NULL	NULL	#N/A	#N/A	#N/A
165338	637	Yes Had Ins	1-2Yrs	More than once per year	NULL	NULL	NULL	NULL	#N/A	#N/A	#N/A
152457	638	Yes Had Ins	1-2Yrs	1-2Yrs	NULL	NULL	NULL	NULL	#N/A	#N/A	#N/A
367513	639	Yes Had Ins	1-2Yrs	1-2Yrs	NULL	NULL	NULL	NULL	#N/A	#N/A	#N/A
17881	640	Yes Had Ins	More than once per year	More than once per year	NULL	NULL	NULL	NULL	#N/A	#N/A	#N/A
22681	641	Yes Had Ins	1-2Yrs	More than once per year	NULL	NULL	NULL	NULL	#N/A	#N/A	#N/A
133509	642	Yes Had Ins	1-2Yrs	More than once per year	NULL	NULL	NULL	NULL	#N/A	#N/A	#N/A
280701	643	Yes Had Ins	1-2Yrs	1-2Yrs	NULL	NULL	NULL	NULL	#N/A	#N/A	#N/A
117620	644	Yes Had Ins	1-2Yrs	More than once per year	NULL	NULL	NULL	NULL	#N/A	#N/A	#N/A
310558	645	Yes Had Ins	3-5Yrs	More than once per year	NULL	NULL	NULL	NULL	#N/A	#N/A	#N/A
45264	646	Yes Had Ins	More than once per year	More than once per year	NULL	NULL	NULL	NULL	#N/A	#N/A	#N/A
344435	647	Yes Had Ins	1-2Yrs	1-2Yrs	NULL	NULL	NULL	NULL	#N/A	#N/A	#N/A
10683	648	Yes Had Ins	1-2Yrs	1-2Yrs	NULL	NULL	NULL	NULL	#N/A	#N/A	#N/A
256023	649	Yes Had Ins	More than once per year	More than once per year	NULL	NULL	NULL	NULL	#N/A	#N/A	#N/A
145033	650	Yes Had Ins	More than once per year	More than once per year	NULL	NULL	NULL	NULL	#N/A	#N/A	#N/A
256036	651	Yes Had Ins	1-2Yrs	More than once per year	NULL	NULL	NULL	NULL	#N/A	#N/A	#N/A
10986	652	Yes Had Ins	1-2Yrs	More than once per year	NULL	NULL	NULL	NULL	#N/A	#N/A	#N/A
97234	653	Yes Had Ins	1-2Yrs	1-2Yrs	NULL	NULL	NULL	NULL	#N/A	#N/A	#N/A
323393	654	Yes Had Ins	More than once per year	More than once per year	NULL	NULL	NULL	NULL	#N/A	#N/A	#N/A
235841	655	Yes Had Ins	More than once per year	1-2Yrs	NULL	NULL	NULL	NULL	#N/A	#N/A	#N/A
69675	656	Yes Had Ins	More than once per year	More than once per year	NULL	NULL	NULL	NULL	#N/A	#N/A	#N/A
4522	657	Yes Had Ins	1-2Yrs	More than once per year	NULL	NULL	NULL	NULL	#N/A	#N/A	#N/A
57632	658	Yes Had Ins	1-2Yrs	More than once per year	NULL	NULL	NULL	NULL	#N/A	#N/A	#N/A
38569	659	Yes Had Ins	More than once per year	More than once per year	NULL	NULL	NULL	NULL	#N/A	#N/A	#N/A
315400	660	Yes Had Ins	1-2Yrs	1-2Yrs	NULL	NULL	NULL	NULL	#N/A	#N/A	#N/A
375322	661	Yes Had Ins	Never	1-2Yrs	NULL	NULL	NULL	NULL	#N/A	#N/A	#N/A
38670	662	Yes Had Ins	Never	More than once per year	NULL	NULL	NULL	NULL	#N/A	#N/A	#N/A
102551	663	Yes Had Ins	1-2Yrs	1-2Yrs	NULL	NULL	NULL	NULL	#N/A	#N/A	#N/A
377526	664	Yes Had Ins	1-2Yrs	1-2Yrs	NULL	NULL	NULL	NULL	#N/A	#N/A	#N/A
377572	665	Yes Had Ins	More than once per year	1-2Yrs	NULL	NULL	NULL	NULL	#N/A	#N/A	#N/A
375840	666	Yes Had Ins	Never	1-2Yrs	NULL	NULL	NULL	NULL	#N/A	#N/A	#N/A
260177	667	Yes Had Ins	1-2Yrs	1-2Yrs	NULL	NULL	NULL	NULL	#N/A	#N/A	#N/A
20659	668	Yes Had Ins	1-2Yrs	More than once per year	NULL	NULL	NULL	NULL	#N/A	#N/A	#N/A
73960	669	Yes Had Ins	More than once per year	More than once per year	NULL	NULL	NULL	NULL	#N/A	#N/A	#N/A
339403	670	Yes Had Ins	More than once per year	1-2Yrs	NULL	NULL	NULL	NULL	#N/A	#N/A	#N/A
355123	671	Yes Had Ins	1-2Yrs	More than once per year	NULL	NULL	NULL	NULL	#N/A	#N/A	#N/A
155906	672	Yes Had Ins	More than once per year	More than once per year	NULL	NULL	NULL	NULL	#N/A	#N/A	#N/A
387858	673	Yes Had Ins	1-2Yrs	Not Sure	NULL	NULL	NULL	NULL	#N/A	#N/A	#N/A
36760	674	Yes Had Ins	1-2Yrs	More than once per year	NULL	NULL	NULL	NULL	#N/A	#N/A	#N/A
339435	675	Yes Had Ins	1-2Yrs	1-2Yrs	NULL	NULL	NULL	NULL	#N/A	#N/A	#N/A
22529	676	Yes Had Ins	1-2Yrs	More than once per year	NULL	NULL	NULL	NULL	#N/A	#N/A	#N/A
256778	677	Yes Had Ins	3-5Yrs	1-2Yrs	NULL	NULL	NULL	NULL	#N/A	#N/A	#N/A
244747	678	Yes Had Ins	1-2Yrs	1-2Yrs	NULL	NULL	NULL	NULL	#N/A	#N/A	#N/A
29825	679	Yes Had Ins	1-2Yrs	1-2Yrs	NULL	NULL	NULL	NULL	#N/A	#N/A	#N/A
61431	680	Yes Had Ins	3-5Yrs	1-2Yrs	NULL	NULL	NULL	NULL	#N/A	#N/A	#N/A
10354	681	Yes Had Ins	More than once per year	More than once per year	NULL	NULL	NULL	NULL	#N/A	#N/A	#N/A
324306	682	Yes Had Ins	1-2Yrs	More than once per year	NULL	NULL	NULL	NULL	#N/A	#N/A	#N/A
381451	683	Yes Had Ins	1-2Yrs	More than once per year	NULL	NULL	NULL	NULL	#N/A	#N/A	#N/A
374262	684	Yes Had Ins	6-10 yrs	More than once per year	NULL	NULL	NULL	NULL	#N/A	#N/A	#N/A
371318	685	Yes Had Ins	6-10 yrs	More than once per year	NULL	NULL	NULL	NULL	#N/A	#N/A	#N/A
253675	686	Yes Had Ins	1-2Yrs	More than once per year	NULL	NULL	NULL	NULL	#N/A	#N/A	#N/A
61006	687	Yes Had Ins	More than once per year	More than once per year	NULL	NULL	NULL	NULL	#N/A	#N/A	#N/A
80136	688	Yes Had Ins	More than once per year	1-2Yrs	NULL	NULL	NULL	NULL	#N/A	#N/A	#N/A
76852	689	Yes Had Ins	1-2Yrs	More than once per year	NULL	NULL	NULL	NULL	#N/A	#N/A	#N/A
76383	690	Yes Had Ins	1-2Yrs	1-2Yrs	NULL	NULL	NULL	NULL	#N/A	#N/A	#N/A
322619	691	Yes Had Ins	1-2Yrs	1-2Yrs	NULL	NULL	NULL	NULL	#N/A	#N/A	#N/A
331278	692	Yes Had Ins	More than once per year	More than once per year	NULL	NULL	NULL	NULL	#N/A	#N/A	#N/A
59077	693	Yes Had Ins	1-2Yrs	More than once per year	NULL	NULL	NULL	NULL	#N/A	#N/A	#N/A
385270	694	Yes Had Ins	1-2Yrs	1-2Yrs	NULL	NULL	NULL	NULL	#N/A	#N/A	#N/A
52698	695	Yes Had Ins	1-2Yrs	1-2Yrs	NULL	NULL	NULL	NULL	#N/A	#N/A	#N/A
137718	696	Yes Had Ins	1-2Yrs	More than once per year	NULL	NULL	NULL	NULL	#N/A	#N/A	#N/A
32092	697	Yes Had Ins	More than once per year	More than once per year	NULL	NULL	NULL	NULL	#N/A	#N/A	#N/A
45369	698	Yes Had Ins	More than once per year	More than once per year	NULL	NULL	NULL	NULL	#N/A	#N/A	#N/A
386475	699	Yes Had Ins	1-2Yrs	1-2Yrs	NULL	NULL	NULL	NULL	#N/A	#N/A	#N/A
45435	700	Yes Had Ins	More than once per year	More than once per year	NULL	NULL	NULL	NULL	#N/A	#N/A	#N/A
103281	701	Yes Had Ins	3-5Yrs	More than once per year	NULL	NULL	NULL	NULL	#N/A	#N/A	#N/A
328400	702	Yes Had Ins	More than once per year	More than once per year	NULL	NULL	NULL	NULL	#N/A	#N/A	#N/A
62352	703	Yes Had Ins	1-2Yrs	1-2Yrs	NULL	NULL	NULL	NULL	#N/A	#N/A	#N/A
366342	704	Yes Had Ins	1-2Yrs	1-2Yrs	NULL	NULL	NULL	NULL	#N/A	#N/A	#N/A
264151	705	Yes Had Ins	1-2Yrs	More than once per year	NULL	NULL	NULL	NULL	#N/A	#N/A	#N/A
58979	706	Yes Had Ins	3-5Yrs	1-2Yrs	NULL	NULL	NULL	NULL	#N/A	#N/A	#N/A
96997	707	Yes Had Ins	More than once per year	More than once per year	NULL	NULL	NULL	NULL	#N/A	#N/A	#N/A
339603	708	Yes Had Ins	1-2Yrs	More than once per year	NULL	NULL	NULL	NULL	#N/A	#N/A	#N/A
159850	709	Yes Had Ins	1-2Yrs	More than once per year	NULL	NULL	NULL	NULL	#N/A	#N/A	#N/A
372116	710	Yes Had Ins	Never	More than once per year	NULL	NULL	NULL	NULL	#N/A	#N/A	#N/A
65395	711	Yes Had Ins	1-2Yrs	1-2Yrs	NULL	NULL	NULL	NULL	#N/A	#N/A	#N/A
248992	712	Yes Had Ins	1-2Yrs	More than once per year	NULL	NULL	NULL	NULL	#N/A	#N/A	#N/A
298629	713	Yes Had Ins	1-2Yrs	1-2Yrs	NULL	NULL	NULL	NULL	#N/A	#N/A	#N/A
375343	714	Yes Had Ins	3-5Yrs	3-5Yrs	NULL	NULL	NULL	NULL	#N/A	#N/A	#N/A
368461	715	Yes Had Ins	Never	More than once per year	NULL	NULL	NULL	NULL	#N/A	#N/A	#N/A
23947	716	Yes Had Ins	More than once per year	1-2Yrs	NULL	NULL	NULL	NULL	#N/A	#N/A	#N/A
379166	717	Yes Had Ins	1-2Yrs	More than once per year	NULL	NULL	NULL	NULL	#N/A	#N/A	#N/A
35458	718	Yes Had Ins	3-5Yrs	More than once per year	NULL	NULL	NULL	NULL	#N/A	#N/A	#N/A
58983	719	Yes Had Ins	More than once per year	More than once per year	NULL	NULL	NULL	NULL	#N/A	#N/A	#N/A
93764	720	Yes Had Ins	1-2Yrs	1-2Yrs	NULL	NULL	NULL	NULL	#N/A	#N/A	#N/A
21247	721	Yes Had Ins	1-2Yrs	More than once per year	NULL	NULL	NULL	NULL	#N/A	#N/A	#N/A
338440	722	Yes Had Ins	1-2Yrs	More than once per year	NULL	NULL	NULL	NULL	#N/A	#N/A	#N/A
62003	723	Yes Had Ins	1-2Yrs	1-2Yrs	NULL	NULL	NULL	NULL	#N/A	#N/A	#N/A
375766	724	Yes Had Ins	1-2Yrs	1-2Yrs	NULL	NULL	NULL	NULL	#N/A	#N/A	#N/A
272980	725	Yes Had Ins	1-2Yrs	More than once per year	NULL	NULL	NULL	NULL	#N/A	#N/A	#N/A
357857	726	Yes Had Ins	1-2Yrs	More than once per year	NULL	NULL	NULL	NULL	#N/A	#N/A	#N/A
206639	727	Yes Had Ins	1-2Yrs	1-2Yrs	NULL	NULL	NULL	NULL	#N/A	#N/A	#N/A
229206	728	Yes Had Ins	More than once per year	More than once per year	NULL	NULL	NULL	NULL	#N/A	#N/A	#N/A
2340	729	Yes Had Ins	1-2Yrs	1-2Yrs	NULL	NULL	NULL	NULL	#N/A	#N/A	#N/A
36857	730	Yes Had Ins	1-2Yrs	1-2Yrs	NULL	NULL	NULL	NULL	#N/A	#N/A	#N/A
379257	731	Yes Had Ins	1-2Yrs	1-2Yrs	NULL	NULL	NULL	NULL	#N/A	#N/A	#N/A
372618	732	Yes Had Ins	1-2Yrs	1-2Yrs	NULL	NULL	NULL	NULL	#N/A	#N/A	#N/A
30501	733	Yes Had Ins	1-2Yrs	More than once per year	NULL	NULL	NULL	NULL	#N/A	#N/A	#N/A
331969	734	Yes Had Ins	1-2Yrs	1-2Yrs	NULL	NULL	NULL	NULL	#N/A	#N/A	#N/A
373246	735	Yes Had Ins	1-2Yrs	More than once per year	NULL	NULL	NULL	NULL	#N/A	#N/A	#N/A
14591	736	Yes Had Ins	1-2Yrs	More than once per year	NULL	NULL	NULL	NULL	#N/A	#N/A	#N/A
298473	737	Yes Had Ins	More than once per year	More than once per year	NULL	NULL	NULL	NULL	#N/A	#N/A	#N/A
27911	738	Yes Had Ins	1-2Yrs	1-2Yrs	NULL	NULL	NULL	NULL	#N/A	#N/A	#N/A
315527	739	Yes Had Ins	1-2Yrs	More than once per year	NULL	NULL	NULL	NULL	#N/A	#N/A	#N/A
21365	740	Yes Had Ins	1-2Yrs	More than once per year	NULL	NULL	NULL	NULL	#N/A	#N/A	#N/A
372337	741	Yes Had Ins	1-2Yrs	1-2Yrs	NULL	NULL	NULL	NULL	#N/A	#N/A	#N/A
337763	742	Yes Had Ins	1-2Yrs	More than once per year	NULL	NULL	NULL	NULL	#N/A	#N/A	#N/A
325283	743	Yes Had Ins	1-2Yrs	1-2Yrs	NULL	NULL	NULL	NULL	#N/A	#N/A	#N/A
382711	744	Yes Had Ins	1-2Yrs	1-2Yrs	NULL	NULL	NULL	NULL	#N/A	#N/A	#N/A
36778	745	Yes Had Ins	More than once per year	1-2Yrs	NULL	NULL	NULL	NULL	#N/A	#N/A	#N/A
229329	746	Yes Had Ins	1-2Yrs	More than once per year	NULL	NULL	NULL	NULL	#N/A	#N/A	#N/A
307942	747	Yes Had Ins	1-2Yrs	More than once per year	NULL	NULL	NULL	NULL	#N/A	#N/A	#N/A
91175	748	Yes Had Ins	1-2Yrs	More than once per year	NULL	NULL	NULL	NULL	#N/A	#N/A	#N/A
49582	749	Yes Had Ins	1-2Yrs	1-2Yrs	NULL	NULL	NULL	NULL	#N/A	#N/A	#N/A
266441	750	Yes Had Ins	1-2Yrs	1-2Yrs	NULL	NULL	NULL	NULL	#N/A	#N/A	#N/A
223376	751	Yes Had Ins	1-2Yrs	1-2Yrs	NULL	NULL	NULL	NULL	#N/A	#N/A	#N/A
324654	752	Yes Had Ins	1-2Yrs	More than once per year	NULL	NULL	NULL	NULL	#N/A	#N/A	#N/A
72296	753	Yes Had Ins	3-5Yrs	3-5Yrs	NULL	NULL	NULL	NULL	#N/A	#N/A	#N/A
356664	754	Yes Had Ins	1-2Yrs	More than once per year	NULL	NULL	NULL	NULL	#N/A	#N/A	#N/A
334792	755	Yes Had Ins	1-2Yrs	1-2Yrs	NULL	NULL	NULL	NULL	#N/A	#N/A	#N/A
51921	756	Yes Had Ins	1-2Yrs	More than once per year	NULL	NULL	NULL	NULL	#N/A	#N/A	#N/A
32003	757	Yes Had Ins	1-2Yrs	More than once per year	NULL	NULL	NULL	NULL	#N/A	#N/A	#N/A
375145	758	Yes Had Ins	Not Sure	More than once per year	NULL	NULL	NULL	NULL	#N/A	#N/A	#N/A
300169	759	Yes Had Ins	More than once per year	1-2Yrs	NULL	NULL	NULL	NULL	#N/A	#N/A	#N/A
382598	760	Yes Had Ins	1-2Yrs	1-2Yrs	NULL	NULL	NULL	NULL	#N/A	#N/A	#N/A
328387	761	Yes Had Ins	1-2Yrs	1-2Yrs	NULL	NULL	NULL	NULL	#N/A	#N/A	#N/A
341351	762	Yes Had Ins	More than once per year	More than once per year	NULL	NULL	NULL	NULL	#N/A	#N/A	#N/A
36799	763	Yes Had Ins	1-2Yrs	More than once per year	NULL	NULL	NULL	NULL	#N/A	#N/A	#N/A
374955	764	Yes Had Ins	3-5Yrs	More than once per year	NULL	NULL	NULL	NULL	#N/A	#N/A	#N/A
330170	765	Yes Had Ins	1-2Yrs	More than once per year	NULL	NULL	NULL	NULL	#N/A	#N/A	#N/A
327990	766	Yes Had Ins	1-2Yrs	More than once per year	NULL	NULL	NULL	NULL	#N/A	#N/A	#N/A
61299	767	Yes Had Ins	3-5Yrs	More than once per year	NULL	NULL	NULL	NULL	#N/A	#N/A	#N/A
380874	768	Yes Had Ins	Never	1-2Yrs	NULL	NULL	NULL	NULL	#N/A	#N/A	#N/A
34748	769	Yes Had Ins	More than once per year	More than once per year	NULL	NULL	NULL	NULL	#N/A	#N/A	#N/A
167511	770	Yes Had Ins	1-2Yrs	1-2Yrs	NULL	NULL	NULL	NULL	#N/A	#N/A	#N/A
74131	771	Yes Had Ins	3-5Yrs	More than once per year	NULL	NULL	NULL	NULL	#N/A	#N/A	#N/A
384880	772	Yes Had Ins	Not Sure	Not Sure	NULL	NULL	NULL	NULL	#N/A	#N/A	#N/A
170016	773	Yes Had Ins	1-2Yrs	1-2Yrs	NULL	NULL	NULL	NULL	#N/A	#N/A	#N/A
315746	774	Yes Had Ins	1-2Yrs	1-2Yrs	NULL	NULL	NULL	NULL	#N/A	#N/A	#N/A
333383	775	Yes Had Ins	1-2Yrs	1-2Yrs	NULL	NULL	NULL	NULL	#N/A	#N/A	#N/A
360448	776	Yes Had Ins	More than once per year	More than once per year	NULL	NULL	NULL	NULL	#N/A	#N/A	#N/A
377507	777	Yes Had Ins	More than once per year	More than once per year	NULL	NULL	NULL	NULL	#N/A	#N/A	#N/A
8069	778	Yes Had Ins	More than once per year	More than once per year	NULL	NULL	NULL	NULL	#N/A	#N/A	#N/A
37619	779	Yes Had Ins	1-2Yrs	More than once per year	NULL	NULL	NULL	NULL	#N/A	#N/A	#N/A
376027	780	Yes Had Ins	1-2Yrs	More than once per year	NULL	NULL	NULL	NULL	#N/A	#N/A	#N/A
373057	781	Yes Had Ins	Not Sure	Not Sure	NULL	NULL	NULL	NULL	#N/A	#N/A	#N/A
1483	782	Yes Had Ins	More than once per year	1-2Yrs	NULL	NULL	NULL	NULL	#N/A	#N/A	#N/A
330417	783	Yes Had Ins	1-2Yrs	1-2Yrs	NULL	NULL	NULL	NULL	#N/A	#N/A	#N/A
192694	784	Yes Had Ins	Not Sure	1-2Yrs	NULL	NULL	NULL	NULL	#N/A	#N/A	#N/A
381527	785	Yes Had Ins	3-5Yrs	More than once per year	NULL	NULL	NULL	NULL	#N/A	#N/A	#N/A
144272	786	Yes Had Ins	1-2Yrs	More than once per year	NULL	NULL	NULL	NULL	#N/A	#N/A	#N/A
338333	787	Yes Had Ins	1-2Yrs	1-2Yrs	NULL	NULL	NULL	NULL	#N/A	#N/A	#N/A
232451	788	Yes Had Ins	1-2Yrs	1-2Yrs	NULL	NULL	NULL	NULL	#N/A	#N/A	#N/A
321293	789	Yes Had Ins	1-2Yrs	More than once per year	NULL	NULL	NULL	NULL	#N/A	#N/A	#N/A
245132	790	Yes Had Ins	1-2Yrs	1-2Yrs	NULL	NULL	NULL	NULL	#N/A	#N/A	#N/A
287640	791	Yes Had Ins	3-5Yrs	More than once per year	NULL	NULL	NULL	NULL	#N/A	#N/A	#N/A
281388	792	Yes Had Ins	1-2Yrs	1-2Yrs	NULL	NULL	NULL	NULL	#N/A	#N/A	#N/A
168077	793	Yes Had Ins	6-10 yrs	6-10 yrs	NULL	NULL	NULL	NULL	#N/A	#N/A	#N/A
382468	794	Yes Had Ins	3-5Yrs	More than once per year	NULL	NULL	NULL	NULL	#N/A	#N/A	#N/A
362971	795	Yes Had Ins	1-2Yrs	More than once per year	NULL	NULL	NULL	NULL	#N/A	#N/A	#N/A
147198	796	Yes Had Ins	More than once per year	More than once per year	NULL	NULL	NULL	NULL	#N/A	#N/A	#N/A
15792	797	Yes Had Ins	More than once per year	1-2Yrs	NULL	NULL	NULL	NULL	#N/A	#N/A	#N/A
62631	798	Yes Had Ins	1-2Yrs	1-2Yrs	NULL	NULL	NULL	NULL	#N/A	#N/A	#N/A
12612	799	Yes Had Ins	1-2Yrs	3-5Yrs	NULL	NULL	NULL	NULL	#N/A	#N/A	#N/A
256709	800	Yes Had Ins	1-2Yrs	More than once per year	NULL	NULL	NULL	NULL	#N/A	#N/A	#N/A
381994	801	Yes Had Ins	1-2Yrs	1-2Yrs	NULL	NULL	NULL	NULL	#N/A	#N/A	#N/A
371262	802	Yes Had Ins	More than once per year	More than once per year	NULL	NULL	NULL	NULL	#N/A	#N/A	#N/A
3626	803	Yes Had Ins	1-2Yrs	1-2Yrs	NULL	NULL	NULL	NULL	#N/A	#N/A	#N/A
368173	804	Yes Had Ins	More than once per year	More than once per year	NULL	NULL	NULL	NULL	#N/A	#N/A	#N/A
348023	805	Yes Had Ins	3-5Yrs	More than once per year	NULL	NULL	NULL	NULL	#N/A	#N/A	#N/A
129571	806	Yes Had Ins	1-2Yrs	More than once per year	NULL	NULL	NULL	NULL	#N/A	#N/A	#N/A
338453	807	Yes Had Ins	1-2Yrs	1-2Yrs	NULL	NULL	NULL	NULL	#N/A	#N/A	#N/A
370449	808	Yes Had Ins	More than once per year	More than once per year	NULL	NULL	NULL	NULL	#N/A	#N/A	#N/A
374722	809	Yes Had Ins	1-2Yrs	More than once per year	NULL	NULL	NULL	NULL	#N/A	#N/A	#N/A
287627	810	Yes Had Ins	3-5Yrs	1-2Yrs	NULL	NULL	NULL	NULL	#N/A	#N/A	#N/A
358721	811	Yes Had Ins	1-2Yrs	1-2Yrs	NULL	NULL	NULL	NULL	#N/A	#N/A	#N/A
324977	812	Yes Had Ins	1-2Yrs	More than once per year	NULL	NULL	NULL	NULL	#N/A	#N/A	#N/A
2103	813	Yes Had Ins	1-2Yrs	1-2Yrs	NULL	NULL	NULL	NULL	#N/A	#N/A	#N/A
383936	814	Yes Had Ins	3-5Yrs	More than once per year	NULL	NULL	NULL	NULL	#N/A	#N/A	#N/A
260363	815	Yes Had Ins	More than once per year	More than once per year	NULL	NULL	NULL	NULL	#N/A	#N/A	#N/A
229201	816	Yes Had Ins	1-2Yrs	1-2Yrs	NULL	NULL	NULL	NULL	#N/A	#N/A	#N/A
13130	817	Yes Had Ins	More than once per year	More than once per year	NULL	NULL	NULL	NULL	#N/A	#N/A	#N/A
347153	818	Yes Had Ins	More than once per year	More than once per year	NULL	NULL	NULL	NULL	#N/A	#N/A	#N/A
24548	819	Yes Had Ins	1-2Yrs	1-2Yrs	NULL	NULL	NULL	NULL	#N/A	#N/A	#N/A
60034	820	Yes Had Ins	1-2Yrs	More than once per year	NULL	NULL	NULL	NULL	#N/A	#N/A	#N/A
76979	821	Yes Had Ins	1-2Yrs	More than once per year	NULL	NULL	NULL	NULL	#N/A	#N/A	#N/A
54313	822	Yes Had Ins	1-2Yrs	1-2Yrs	NULL	NULL	NULL	NULL	#N/A	#N/A	#N/A
380067	823	Yes Had Ins	More than once per year	1-2Yrs	NULL	NULL	NULL	NULL	#N/A	#N/A	#N/A
32868	824	Yes Had Ins	1-2Yrs	1-2Yrs	NULL	NULL	NULL	NULL	#N/A	#N/A	#N/A
72806	825	Yes Had Ins	1-2Yrs	More than once per year	NULL	NULL	NULL	NULL	#N/A	#N/A	#N/A
282675	826	Yes Had Ins	1-2Yrs	1-2Yrs	NULL	NULL	NULL	NULL	#N/A	#N/A	#N/A
374125	827	Yes Had Ins	More than once per year	Not Sure	NULL	NULL	NULL	NULL	#N/A	#N/A	#N/A
378006	828	Yes Had Ins	3-5Yrs	More than once per year	NULL	NULL	NULL	NULL	#N/A	#N/A	#N/A
259537	829	Yes Had Ins	More than once per year	More than once per year	NULL	NULL	NULL	NULL	#N/A	#N/A	#N/A
73372	830	Yes Had Ins	1-2Yrs	More than once per year	NULL	NULL	NULL	NULL	#N/A	#N/A	#N/A
372314	831	Yes Had Ins	1-2Yrs	More than once per year	NULL	NULL	NULL	NULL	#N/A	#N/A	#N/A
374221	832	Yes Had Ins	6-10 yrs	1-2Yrs	NULL	NULL	NULL	NULL	#N/A	#N/A	#N/A
41144	833	Yes Had Ins	1-2Yrs	More than once per year	NULL	NULL	NULL	NULL	#N/A	#N/A	#N/A
46531	834	Yes Had Ins	More than once per year	More than once per year	NULL	NULL	NULL	NULL	#N/A	#N/A	#N/A
380269	835	Yes Had Ins	1-2Yrs	More than once per year	NULL	NULL	NULL	NULL	#N/A	#N/A	#N/A
220962	836	Yes Had Ins	1-2Yrs	1-2Yrs	NULL	NULL	NULL	NULL	#N/A	#N/A	#N/A
53260	837	Yes Had Ins	More than once per year	More than once per year	NULL	NULL	NULL	NULL	#N/A	#N/A	#N/A
318021	838	Yes Had Ins	More than once per year	More than once per year	NULL	NULL	NULL	NULL	#N/A	#N/A	#N/A
375969	839	Yes Had Ins	Not Sure	1-2Yrs	NULL	NULL	NULL	NULL	#N/A	#N/A	#N/A
199405	840	Yes Had Ins	1-2Yrs	1-2Yrs	NULL	NULL	NULL	NULL	#N/A	#N/A	#N/A
114850	841	Yes Had Ins	1-2Yrs	1-2Yrs	NULL	NULL	NULL	NULL	#N/A	#N/A	#N/A
42563	842	Yes Had Ins	1-2Yrs	More than once per year	NULL	NULL	NULL	NULL	#N/A	#N/A	#N/A
38849	843	Yes Had Ins	3-5Yrs	1-2Yrs	NULL	NULL	NULL	NULL	#N/A	#N/A	#N/A
271	844	Yes Had Ins	1-2Yrs	1-2Yrs	NULL	NULL	NULL	NULL	#N/A	#N/A	#N/A
2441	845	Yes Had Ins	1-2Yrs	1-2Yrs	NULL	NULL	NULL	NULL	#N/A	#N/A	#N/A
378907	846	Yes Had Ins	3-5Yrs	1-2Yrs	NULL	NULL	NULL	NULL	#N/A	#N/A	#N/A
226627	847	Yes Had Ins	More than once per year	More than once per year	NULL	NULL	NULL	NULL	#N/A	#N/A	#N/A
72950	848	Yes Had Ins	More than once per year	More than once per year	NULL	NULL	NULL	NULL	#N/A	#N/A	#N/A
304015	849	Yes Had Ins	1-2Yrs	1-2Yrs	NULL	NULL	NULL	NULL	#N/A	#N/A	#N/A
70733	850	Yes Had Ins	More than once per year	More than once per year	NULL	NULL	NULL	NULL	#N/A	#N/A	#N/A
372533	851	Yes Had Ins	1-2Yrs	1-2Yrs	NULL	NULL	NULL	NULL	#N/A	#N/A	#N/A
56476	852	Yes Had Ins	1-2Yrs	1-2Yrs	NULL	NULL	NULL	NULL	#N/A	#N/A	#N/A
375875	853	Yes Had Ins	1-2Yrs	6-10 yrs	NULL	NULL	NULL	NULL	#N/A	#N/A	#N/A
378950	854	Yes Had Ins	3-5Yrs	More than once per year	NULL	NULL	NULL	NULL	#N/A	#N/A	#N/A
262536	855	Yes Had Ins	1-2Yrs	More than once per year	NULL	NULL	NULL	NULL	#N/A	#N/A	#N/A
324599	856	Yes Had Ins	1-2Yrs	More than once per year	NULL	NULL	NULL	NULL	#N/A	#N/A	#N/A
254648	857	Yes Had Ins	1-2Yrs	1-2Yrs	NULL	NULL	NULL	NULL	#N/A	#N/A	#N/A
116667	858	Yes Had Ins	More than once per year	More than once per year	NULL	NULL	NULL	NULL	#N/A	#N/A	#N/A
4935	859	Yes Had Ins	1-2Yrs	1-2Yrs	NULL	NULL	NULL	NULL	#N/A	#N/A	#N/A
65759	860	Yes Had Ins	1-2Yrs	1-2Yrs	NULL	NULL	NULL	NULL	#N/A	#N/A	#N/A
16015	861	Yes Had Ins	3-5Yrs	More than once per year	NULL	NULL	NULL	NULL	#N/A	#N/A	#N/A
208678	862	Yes Had Ins	3-5Yrs	More than once per year	NULL	NULL	NULL	NULL	#N/A	#N/A	#N/A
74273	863	Yes Had Ins	6-10 yrs	1-2Yrs	NULL	NULL	NULL	NULL	#N/A	#N/A	#N/A
9140	864	Yes Had Ins	1-2Yrs	1-2Yrs	NULL	NULL	NULL	NULL	#N/A	#N/A	#N/A
127845	865	Yes Had Ins	1-2Yrs	1-2Yrs	NULL	NULL	NULL	NULL	#N/A	#N/A	#N/A
382171	866	Yes Had Ins	More than once per year	More than once per year	NULL	NULL	NULL	NULL	#N/A	#N/A	#N/A
372153	867	Yes Had Ins	Never	More than once per year	NULL	NULL	NULL	NULL	#N/A	#N/A	#N/A
188599	868	Yes Had Ins	1-2Yrs	More than once per year	NULL	NULL	NULL	NULL	#N/A	#N/A	#N/A
356369	869	Yes Had Ins	3-5Yrs	More than once per year	NULL	NULL	NULL	NULL	#N/A	#N/A	#N/A
79134	870	Yes Had Ins	1-2Yrs	1-2Yrs	NULL	NULL	NULL	NULL	#N/A	#N/A	#N/A
292734	871	Yes Had Ins	1-2Yrs	1-2Yrs	NULL	NULL	NULL	NULL	#N/A	#N/A	#N/A
292904	872	Yes Had Ins	More than once per year	More than once per year	NULL	NULL	NULL	NULL	#N/A	#N/A	#N/A
281822	873	Yes Had Ins	More than once per year	More than once per year	NULL	NULL	NULL	NULL	#N/A	#N/A	#N/A
58628	874	Yes Had Ins	Never	1-2Yrs	NULL	NULL	NULL	NULL	#N/A	#N/A	#N/A
325979	875	Yes Had Ins	More than once per year	More than once per year	NULL	NULL	NULL	NULL	#N/A	#N/A	#N/A
117577	876	Yes Had Ins	1-2Yrs	1-2Yrs	NULL	NULL	NULL	NULL	#N/A	#N/A	#N/A
197463	877	Yes Had Ins	1-2Yrs	1-2Yrs	NULL	NULL	NULL	NULL	#N/A	#N/A	#N/A
339483	878	Yes Had Ins	1-2Yrs	1-2Yrs	NULL	NULL	NULL	NULL	#N/A	#N/A	#N/A
299149	879	Yes Had Ins	1-2Yrs	More than once per year	NULL	NULL	NULL	NULL	#N/A	#N/A	#N/A
314949	880	Yes Had Ins	1-2Yrs	1-2Yrs	NULL	NULL	NULL	NULL	#N/A	#N/A	#N/A
372183	881	Yes Had Ins	6-10 yrs	More than once per year	NULL	NULL	NULL	NULL	#N/A	#N/A	#N/A
238010	882	Yes Had Ins	1-2Yrs	3-5Yrs	NULL	NULL	NULL	NULL	#N/A	#N/A	#N/A
375605	883	Yes Had Ins	1-2Yrs	More than once per year	NULL	NULL	NULL	NULL	#N/A	#N/A	#N/A
244815	884	Yes Had Ins	1-2Yrs	1-2Yrs	NULL	NULL	NULL	NULL	#N/A	#N/A	#N/A
30906	885	Yes Had Ins	1-2Yrs	More than once per year	NULL	NULL	NULL	NULL	#N/A	#N/A	#N/A
379124	886	Yes Had Ins	1-2Yrs	1-2Yrs	NULL	NULL	NULL	NULL	#N/A	#N/A	#N/A
37527	887	Yes Had Ins	1-2Yrs	More than once per year	NULL	NULL	NULL	NULL	#N/A	#N/A	#N/A
86455	888	Yes Had Ins	1-2Yrs	More than once per year	NULL	NULL	NULL	NULL	#N/A	#N/A	#N/A
291195	889	Yes Had Ins	3-5Yrs	More than once per year	NULL	NULL	NULL	NULL	#N/A	#N/A	#N/A
68854	890	Yes Had Ins	3-5Yrs	More than once per year	NULL	NULL	NULL	NULL	#N/A	#N/A	#N/A
210653	891	Yes Had Ins	3-5Yrs	1-2Yrs	NULL	NULL	NULL	NULL	#N/A	#N/A	#N/A
348807	892	Yes Had Ins	1-2Yrs	More than once per year	NULL	NULL	NULL	NULL	#N/A	#N/A	#N/A
87966	893	Yes Had Ins	6-10 yrs	More than once per year	NULL	NULL	NULL	NULL	#N/A	#N/A	#N/A
223419	894	Yes Had Ins	More than once per year	More than once per year	NULL	NULL	NULL	NULL	#N/A	#N/A	#N/A
377958	895	Yes Had Ins	1-2Yrs	1-2Yrs	NULL	NULL	NULL	NULL	#N/A	#N/A	#N/A
388288	896	Yes Had Ins	3-5Yrs	More than once per year	NULL	NULL	NULL	NULL	#N/A	#N/A	#N/A
54812	897	Yes Had Ins	More than once per year	1-2Yrs	NULL	NULL	NULL	NULL	#N/A	#N/A	#N/A
99839	898	Yes Had Ins	1-2Yrs	More than once per year	NULL	NULL	NULL	NULL	#N/A	#N/A	#N/A
355483	899	Yes Had Ins	1-2Yrs	1-2Yrs	NULL	NULL	NULL	NULL	#N/A	#N/A	#N/A
314001	900	Yes Had Ins	3-5Yrs	6-10 yrs	NULL	NULL	NULL	NULL	#N/A	#N/A	#N/A
8310	901	Yes Had Ins	More than once per year	More than once per year	NULL	NULL	NULL	NULL	#N/A	#N/A	#N/A
168015	902	Yes Had Ins	More than once per year	More than once per year	NULL	NULL	NULL	NULL	#N/A	#N/A	#N/A
260377	903	Yes Had Ins	1-2Yrs	1-2Yrs	NULL	NULL	NULL	NULL	#N/A	#N/A	#N/A
43797	904	Yes Had Ins	More than once per year	More than once per year	NULL	NULL	NULL	NULL	#N/A	#N/A	#N/A
56604	905	Yes Had Ins	1-2Yrs	More than once per year	NULL	NULL	NULL	NULL	#N/A	#N/A	#N/A
369997	906	Yes Had Ins	3-5Yrs	More than once per year	NULL	NULL	NULL	NULL	#N/A	#N/A	#N/A
27630	907	Yes Had Ins	3-5Yrs	More than once per year	NULL	NULL	NULL	NULL	#N/A	#N/A	#N/A
128490	908	Yes Had Ins	More than once per year	More than once per year	NULL	NULL	NULL	NULL	#N/A	#N/A	#N/A
255722	909	Yes Had Ins	1-2Yrs	More than once per year	NULL	NULL	NULL	NULL	#N/A	#N/A	#N/A
350528	910	Yes Had Ins	1-2Yrs	1-2Yrs	NULL	NULL	NULL	NULL	#N/A	#N/A	#N/A
60180	911	Yes Had Ins	1-2Yrs	1-2Yrs	NULL	NULL	NULL	NULL	#N/A	#N/A	#N/A
19446	912	Yes Had Ins	1-2Yrs	More than once per year	NULL	NULL	NULL	NULL	#N/A	#N/A	#N/A
84730	913	Yes Had Ins	More than once per year	More than once per year	NULL	NULL	NULL	NULL	#N/A	#N/A	#N/A
46109	914	Yes Had Ins	3-5Yrs	More than once per year	NULL	NULL	NULL	NULL	#N/A	#N/A	#N/A
347764	915	Yes Had Ins	1-2Yrs	More than once per year	NULL	NULL	NULL	NULL	#N/A	#N/A	#N/A
289551	916	Yes Had Ins	3-5Yrs	1-2Yrs	NULL	NULL	NULL	NULL	#N/A	#N/A	#N/A
372735	917	Yes Had Ins	3-5Yrs	More than once per year	NULL	NULL	NULL	NULL	#N/A	#N/A	#N/A
47817	918	Yes Had Ins	More than once per year	More than once per year	NULL	NULL	NULL	NULL	#N/A	#N/A	#N/A
261222	919	Yes Had Ins	1-2Yrs	More than once per year	NULL	NULL	NULL	NULL	#N/A	#N/A	#N/A
70749	920	Yes Had Ins	1-2Yrs	More than once per year	NULL	NULL	NULL	NULL	#N/A	#N/A	#N/A
36326	921	Yes Had Ins	1-2Yrs	More than once per year	NULL	NULL	NULL	NULL	#N/A	#N/A	#N/A
11004	922	Yes Had Ins	1-2Yrs	1-2Yrs	NULL	NULL	NULL	NULL	#N/A	#N/A	#N/A
66599	923	Yes Had Ins	1-2Yrs	More than once per year	NULL	NULL	NULL	NULL	#N/A	#N/A	#N/A
57302	924	Yes Had Ins	More than once per year	More than once per year	NULL	NULL	NULL	NULL	#N/A	#N/A	#N/A
53176	925	Yes Had Ins	6-10 yrs	1-2Yrs	NULL	NULL	NULL	NULL	#N/A	#N/A	#N/A
41186	926	Yes Had Ins	1-2Yrs	More than once per year	NULL	NULL	NULL	NULL	#N/A	#N/A	#N/A
374261	927	Yes Had Ins	3-5Yrs	1-2Yrs	NULL	NULL	NULL	NULL	#N/A	#N/A	#N/A
84044	928	Yes Had Ins	1-2Yrs	More than once per year	NULL	NULL	NULL	NULL	#N/A	#N/A	#N/A
376417	929	Yes Had Ins	3-5Yrs	More than once per year	NULL	NULL	NULL	NULL	#N/A	#N/A	#N/A
317462	930	Yes Had Ins	1-2Yrs	1-2Yrs	NULL	NULL	NULL	NULL	#N/A	#N/A	#N/A
37779	931	Yes Had Ins	More than once per year	More than once per year	NULL	NULL	NULL	NULL	#N/A	#N/A	#N/A
370877	932	Yes Had Ins	1-2Yrs	1-2Yrs	NULL	NULL	NULL	NULL	#N/A	#N/A	#N/A
376339	933	Yes Had Ins	1-2Yrs	More than once per year	NULL	NULL	NULL	NULL	#N/A	#N/A	#N/A
387857	934	Yes Had Ins	1-2Yrs	More than once per year	NULL	NULL	NULL	NULL	#N/A	#N/A	#N/A
266773	935	Yes Had Ins	More than once per year	More than once per year	NULL	NULL	NULL	NULL	#N/A	#N/A	#N/A
158365	936	Yes Had Ins	3-5Yrs	1-2Yrs	NULL	NULL	NULL	NULL	#N/A	#N/A	#N/A
285121	937	Yes Had Ins	More than once per year	More than once per year	NULL	NULL	NULL	NULL	#N/A	#N/A	#N/A
79528	938	Yes Had Ins	1-2Yrs	More than once per year	NULL	NULL	NULL	NULL	#N/A	#N/A	#N/A
322864	939	Yes Had Ins	1-2Yrs	1-2Yrs	NULL	NULL	NULL	NULL	#N/A	#N/A	#N/A
371115	940	Yes Had Ins	More than once per year	1-2Yrs	NULL	NULL	NULL	NULL	#N/A	#N/A	#N/A
270445	941	Yes Had Ins	3-5Yrs	1-2Yrs	NULL	NULL	NULL	NULL	#N/A	#N/A	#N/A
353983	942	Yes Had Ins	1-2Yrs	1-2Yrs	NULL	NULL	NULL	NULL	#N/A	#N/A	#N/A
6393	943	Yes Had Ins	More than once per year	More than once per year	NULL	NULL	NULL	NULL	#N/A	#N/A	#N/A
358106	944	Yes Had Ins	More than once per year	More than once per year	NULL	NULL	NULL	NULL	#N/A	#N/A	#N/A
375592	945	Yes Had Ins	More than once per year	More than once per year	NULL	NULL	NULL	NULL	#N/A	#N/A	#N/A
350726	946	Yes Had Ins	1-2Yrs	More than once per year	NULL	NULL	NULL	NULL	#N/A	#N/A	#N/A
99953	947	Yes Had Ins	More than once per year	More than once per year	NULL	NULL	NULL	NULL	#N/A	#N/A	#N/A
374999	948	Yes Had Ins	1-2Yrs	1-2Yrs	NULL	NULL	NULL	NULL	#N/A	#N/A	#N/A
275873	949	Yes Had Ins	1-2Yrs	1-2Yrs	NULL	NULL	NULL	NULL	#N/A	#N/A	#N/A
380169	950	Yes Had Ins	6-10 yrs	More than once per year	NULL	NULL	NULL	NULL	#N/A	#N/A	#N/A
251815	951	Yes Had Ins	More than once per year	1-2Yrs	NULL	NULL	NULL	NULL	#N/A	#N/A	#N/A
207437	952	Yes Had Ins	1-2Yrs	More than once per year	NULL	NULL	NULL	NULL	#N/A	#N/A	#N/A
341006	953	Yes Had Ins	1-2Yrs	More than once per year	NULL	NULL	NULL	NULL	#N/A	#N/A	#N/A
52182	954	Yes Had Ins	3-5Yrs	More than once per year	NULL	NULL	NULL	NULL	#N/A	#N/A	#N/A
36267	955	Yes Had Ins	More than once per year	More than once per year	NULL	NULL	NULL	NULL	#N/A	#N/A	#N/A
367674	956	Yes Had Ins	6-10 yrs	1-2Yrs	NULL	NULL	NULL	NULL	#N/A	#N/A	#N/A
110132	957	Yes Had Ins	3-5Yrs	More than once per year	NULL	NULL	NULL	NULL	#N/A	#N/A	#N/A
30160	958	Yes Had Ins	More than once per year	More than once per year	NULL	NULL	NULL	NULL	#N/A	#N/A	#N/A
332006	959	Yes Had Ins	More than once per year	More than once per year	NULL	NULL	NULL	NULL	#N/A	#N/A	#N/A
209202	960	Yes Had Ins	1-2Yrs	1-2Yrs	NULL	NULL	NULL	NULL	#N/A	#N/A	#N/A
132193	961	Yes Had Ins	1-2Yrs	1-2Yrs	NULL	NULL	NULL	NULL	#N/A	#N/A	#N/A
348694	962	Yes Had Ins	1-2Yrs	1-2Yrs	NULL	NULL	NULL	NULL	#N/A	#N/A	#N/A
8194	963	Yes Had Ins	6-10 yrs	More than once per year	NULL	NULL	NULL	NULL	#N/A	#N/A	#N/A
228948	964	Yes Had Ins	3-5Yrs	More than once per year	NULL	NULL	NULL	NULL	#N/A	#N/A	#N/A
370411	965	Yes Had Ins	1-2Yrs	More than once per year	NULL	NULL	NULL	NULL	#N/A	#N/A	#N/A
371567	966	Yes Had Ins	6-10 yrs	More than once per year	NULL	NULL	NULL	NULL	#N/A	#N/A	#N/A
34043	967	Yes Had Ins	More than once per year	More than once per year	NULL	NULL	NULL	NULL	#N/A	#N/A	#N/A
375114	968	Yes Had Ins	1-2Yrs	More than once per year	NULL	NULL	NULL	NULL	#N/A	#N/A	#N/A
39156	969	Yes Had Ins	1-2Yrs	More than once per year	NULL	NULL	NULL	NULL	#N/A	#N/A	#N/A
36397	970	Yes Had Ins	1-2Yrs	1-2Yrs	NULL	NULL	NULL	NULL	#N/A	#N/A	#N/A
86158	971	Yes Had Ins	More than once per year	More than once per year	NULL	NULL	NULL	NULL	#N/A	#N/A	#N/A
365750	972	Yes Had Ins	More than once per year	1-2Yrs	NULL	NULL	NULL	NULL	#N/A	#N/A	#N/A
77275	973	Yes Had Ins	1-2Yrs	More than once per year	NULL	NULL	NULL	NULL	#N/A	#N/A	#N/A
388023	974	Yes Had Ins	6-10 yrs	1-2Yrs	NULL	NULL	NULL	NULL	#N/A	#N/A	#N/A
307187	975	Yes Had Ins	3-5Yrs	1-2Yrs	NULL	NULL	NULL	NULL	#N/A	#N/A	#N/A
71545	976	Yes Had Ins	1-2Yrs	1-2Yrs	NULL	NULL	NULL	NULL	#N/A	#N/A	#N/A
54360	977	Yes Had Ins	1-2Yrs	More than once per year	NULL	NULL	NULL	NULL	#N/A	#N/A	#N/A
17183	978	Yes Had Ins	1-2Yrs	1-2Yrs	NULL	NULL	NULL	NULL	#N/A	#N/A	#N/A
371289	979	Yes Had Ins	More than once per year	More than once per year	NULL	NULL	NULL	NULL	#N/A	#N/A	#N/A
267996	980	Yes Had Ins	1-2Yrs	1-2Yrs	NULL	NULL	NULL	NULL	#N/A	#N/A	#N/A
368787	981	Yes Had Ins	Never	More than once per year	NULL	NULL	NULL	NULL	#N/A	#N/A	#N/A
229621	982	Yes Had Ins	1-2Yrs	1-2Yrs	NULL	NULL	NULL	NULL	#N/A	#N/A	#N/A
382083	983	Yes Had Ins	1-2Yrs	More than once per year	NULL	NULL	NULL	NULL	#N/A	#N/A	#N/A
30084	984	Yes Had Ins	1-2Yrs	More than once per year	NULL	NULL	NULL	NULL	#N/A	#N/A	#N/A
385158	985	Yes Had Ins	1-2Yrs	3-5Yrs	NULL	NULL	NULL	NULL	#N/A	#N/A	#N/A
335530	986	Yes Had Ins	3-5Yrs	3-5Yrs	NULL	NULL	NULL	NULL	#N/A	#N/A	#N/A
289492	987	Yes Had Ins	3-5Yrs	1-2Yrs	NULL	NULL	NULL	NULL	#N/A	#N/A	#N/A
81015	988	Yes Had Ins	1-2Yrs	1-2Yrs	NULL	NULL	NULL	NULL	#N/A	#N/A	#N/A
385444	989	Yes Had Ins	1-2Yrs	1-2Yrs	NULL	NULL	NULL	NULL	#N/A	#N/A	#N/A
279202	990	Yes Had Ins	More than once per year	More than once per year	NULL	NULL	NULL	NULL	#N/A	#N/A	#N/A
213062	991	Yes Had Ins	More than once per year	More than once per year	NULL	NULL	NULL	NULL	#N/A	#N/A	#N/A
36069	992	Yes Had Ins	1-2Yrs	More than once per year	NULL	NULL	NULL	NULL	#N/A	#N/A	#N/A
368061	993	Yes Had Ins	1-2Yrs	1-2Yrs	NULL	NULL	NULL	NULL	#N/A	#N/A	#N/A
384134	994	Yes Had Ins	Never	Not Sure	NULL	NULL	NULL	NULL	#N/A	#N/A	#N/A
365422	995	Yes Had Ins	More than once per year	More than once per year	NULL	NULL	NULL	NULL	#N/A	#N/A	#N/A
379278	996	Yes Had Ins	1-2Yrs	1-2Yrs	NULL	NULL	NULL	NULL	#N/A	#N/A	#N/A
124774	997	Yes Had Ins	1-2Yrs	1-2Yrs	NULL	NULL	NULL	NULL	#N/A	#N/A	#N/A
66281	998	Yes Had Ins	3-5Yrs	More than once per year	NULL	NULL	NULL	NULL	#N/A	#N/A	#N/A
16366	999	Yes Had Ins	1-2Yrs	1-2Yrs	NULL	NULL	NULL	NULL	#N/A	#N/A	#N/A
50775	1000	Yes Had Ins	More than once per year	More than once per year	NULL	NULL	NULL	NULL	#N/A	#N/A	#N/A
253865	1001	Yes Had Ins	1-2Yrs	1-2Yrs	NULL	NULL	NULL	NULL	#N/A	#N/A	#N/A
28720	1002	Yes Had Ins	More than once per year	More than once per year	NULL	NULL	NULL	NULL	#N/A	#N/A	#N/A
380373	1003	Yes Had Ins	Not Sure	More than once per year	NULL	NULL	NULL	NULL	#N/A	#N/A	#N/A
35358	1004	Yes Had Ins	1-2Yrs	1-2Yrs	NULL	NULL	NULL	NULL	#N/A	#N/A	#N/A
50315	1005	Yes Had Ins	1-2Yrs	3-5Yrs	NULL	NULL	NULL	NULL	#N/A	#N/A	#N/A
322860	1006	Yes Had Ins	1-2Yrs	More than once per year	NULL	NULL	NULL	NULL	#N/A	#N/A	#N/A
42205	1007	Yes Had Ins	1-2Yrs	1-2Yrs	NULL	NULL	NULL	NULL	#N/A	#N/A	#N/A
210772	1008	Yes Had Ins	3-5Yrs	More than once per year	NULL	NULL	NULL	NULL	#N/A	#N/A	#N/A
376795	1009	Yes Had Ins	1-2Yrs	More than once per year	NULL	NULL	NULL	NULL	#N/A	#N/A	#N/A
305685	1010	Yes Had Ins	1-2Yrs	1-2Yrs	NULL	NULL	NULL	NULL	#N/A	#N/A	#N/A
311174	1011	Yes Had Ins	1-2Yrs	1-2Yrs	NULL	NULL	NULL	NULL	#N/A	#N/A	#N/A
41335	1012	Yes Had Ins	1-2Yrs	1-2Yrs	NULL	NULL	NULL	NULL	#N/A	#N/A	#N/A
53444	1013	Yes Had Ins	More than once per year	More than once per year	NULL	NULL	NULL	NULL	#N/A	#N/A	#N/A
50548	1014	Yes Had Ins	More than once per year	More than once per year	NULL	NULL	NULL	NULL	#N/A	#N/A	#N/A
195552	1015	Yes Had Ins	1-2Yrs	1-2Yrs	NULL	NULL	NULL	NULL	#N/A	#N/A	#N/A
46949	1016	Yes Had Ins	1-2Yrs	More than once per year	NULL	NULL	NULL	NULL	#N/A	#N/A	#N/A
328017	1017	Yes Had Ins	1-2Yrs	1-2Yrs	NULL	NULL	NULL	NULL	#N/A	#N/A	#N/A
44961	1018	Yes Had Ins	More than once per year	More than once per year	NULL	NULL	NULL	NULL	#N/A	#N/A	#N/A
383839	1019	Yes Had Ins	1-2Yrs	1-2Yrs	NULL	NULL	NULL	NULL	#N/A	#N/A	#N/A
118670	1020	Yes Had Ins	1-2Yrs	1-2Yrs	NULL	NULL	NULL	NULL	#N/A	#N/A	#N/A
34758	1021	Yes Had Ins	1-2Yrs	More than once per year	NULL	NULL	NULL	NULL	#N/A	#N/A	#N/A
239012	1022	Yes Had Ins	1-2Yrs	1-2Yrs	NULL	NULL	NULL	NULL	#N/A	#N/A	#N/A
30875	1023	Yes Had Ins	More than once per year	More than once per year	NULL	NULL	NULL	NULL	#N/A	#N/A	#N/A
300217	1024	Yes Had Ins	1-2Yrs	More than once per year	NULL	NULL	NULL	NULL	#N/A	#N/A	#N/A
60973	1025	Yes Had Ins	1-2Yrs	More than once per year	NULL	NULL	NULL	NULL	#N/A	#N/A	#N/A
375450	1026	Yes Had Ins	1-2Yrs	More than once per year	NULL	NULL	NULL	NULL	#N/A	#N/A	#N/A
352402	1027	Yes Had Ins	6-10 yrs	3-5Yrs	NULL	NULL	NULL	NULL	#N/A	#N/A	#N/A
361907	1028	Yes Had Ins	3-5Yrs	1-2Yrs	NULL	NULL	NULL	NULL	#N/A	#N/A	#N/A
296008	1029	Yes Had Ins	1-2Yrs	1-2Yrs	NULL	NULL	NULL	NULL	#N/A	#N/A	#N/A
384461	1030	Yes Had Ins	1-2Yrs	More than once per year	NULL	NULL	NULL	NULL	#N/A	#N/A	#N/A
86256	1031	Yes Had Ins	3-5Yrs	1-2Yrs	NULL	NULL	NULL	NULL	#N/A	#N/A	#N/A
376062	1032	Yes Had Ins	3-5Yrs	More than once per year	NULL	NULL	NULL	NULL	#N/A	#N/A	#N/A
256632	1033	Yes Had Ins	More than once per year	1-2Yrs	NULL	NULL	NULL	NULL	#N/A	#N/A	#N/A
24565	1034	Yes Had Ins	1-2Yrs	1-2Yrs	NULL	NULL	NULL	NULL	#N/A	#N/A	#N/A
354226	1035	Yes Had Ins	1-2Yrs	More than once per year	NULL	NULL	NULL	NULL	#N/A	#N/A	#N/A
112436	1036	Yes Had Ins	1-2Yrs	1-2Yrs	NULL	NULL	NULL	NULL	#N/A	#N/A	#N/A
362162	1037	Yes Had Ins	1-2Yrs	1-2Yrs	NULL	NULL	NULL	NULL	#N/A	#N/A	#N/A
35493	1038	Yes Had Ins	3-5Yrs	More than once per year	NULL	NULL	NULL	NULL	#N/A	#N/A	#N/A
6919	1039	Yes Had Ins	More than once per year	More than once per year	NULL	NULL	NULL	NULL	#N/A	#N/A	#N/A
174711	1040	Yes Had Ins	More than once per year	1-2Yrs	NULL	NULL	NULL	NULL	#N/A	#N/A	#N/A
376475	1041	Yes Had Ins	6-10 yrs	1-2Yrs	NULL	NULL	NULL	NULL	#N/A	#N/A	#N/A
24031	1042	Yes Had Ins	More than once per year	6-10 yrs	NULL	NULL	NULL	NULL	#N/A	#N/A	#N/A
149227	1043	Yes Had Ins	1-2Yrs	1-2Yrs	NULL	NULL	NULL	NULL	#N/A	#N/A	#N/A
379584	1044	Yes Had Ins	Never	More than once per year	NULL	NULL	NULL	NULL	#N/A	#N/A	#N/A
374227	1045	Yes Had Ins	More than once per year	1-2Yrs	NULL	NULL	NULL	NULL	#N/A	#N/A	#N/A
244950	1046	Yes Had Ins	1-2Yrs	1-2Yrs	NULL	NULL	NULL	NULL	#N/A	#N/A	#N/A
55191	1047	Yes Had Ins	1-2Yrs	1-2Yrs	NULL	NULL	NULL	NULL	#N/A	#N/A	#N/A
240948	1048	Yes Had Ins	1-2Yrs	More than once per year	NULL	NULL	NULL	NULL	#N/A	#N/A	#N/A
334258	1049	Yes Had Ins	1-2Yrs	1-2Yrs	NULL	NULL	NULL	NULL	#N/A	#N/A	#N/A
13667	1050	Yes Had Ins	Not Sure	Not Sure	NULL	NULL	NULL	NULL	#N/A	#N/A	#N/A
80162	1051	Yes Had Ins	More than once per year	More than once per year	NULL	NULL	NULL	NULL	#N/A	#N/A	#N/A
138836	1052	Yes Had Ins	1-2Yrs	1-2Yrs	NULL	NULL	NULL	NULL	#N/A	#N/A	#N/A
372027	1053	Yes Had Ins	1-2Yrs	1-2Yrs	NULL	NULL	NULL	NULL	#N/A	#N/A	#N/A
309475	1054	Yes Had Ins	1-2Yrs	6-10 yrs	NULL	NULL	NULL	NULL	#N/A	#N/A	#N/A
367064	1055	Yes Had Ins	More than once per year	1-2Yrs	NULL	NULL	NULL	NULL	#N/A	#N/A	#N/A
330523	1056	Yes Had Ins	1-2Yrs	More than once per year	NULL	NULL	NULL	NULL	#N/A	#N/A	#N/A
322108	1057	Yes Had Ins	1-2Yrs	More than once per year	NULL	NULL	NULL	NULL	#N/A	#N/A	#N/A
251263	1058	Yes Had Ins	1-2Yrs	1-2Yrs	NULL	NULL	NULL	NULL	#N/A	#N/A	#N/A
268609	1059	Yes Had Ins	1-2Yrs	More than once per year	NULL	NULL	NULL	NULL	#N/A	#N/A	#N/A
258039	1060	Yes Had Ins	1-2Yrs	More than once per year	NULL	NULL	NULL	NULL	#N/A	#N/A	#N/A
253788	1061	Yes Had Ins	1-2Yrs	1-2Yrs	NULL	NULL	NULL	NULL	#N/A	#N/A	#N/A
47853	1062	Yes Had Ins	1-2Yrs	1-2Yrs	NULL	NULL	NULL	NULL	#N/A	#N/A	#N/A
218516	1063	Yes Had Ins	3-5Yrs	1-2Yrs	NULL	NULL	NULL	NULL	#N/A	#N/A	#N/A
373308	1064	Yes Had Ins	1-2Yrs	More than once per year	NULL	NULL	NULL	NULL	#N/A	#N/A	#N/A
318586	1065	Yes Had Ins	1-2Yrs	More than once per year	NULL	NULL	NULL	NULL	#N/A	#N/A	#N/A
311806	1066	Yes Had Ins	1-2Yrs	More than once per year	NULL	NULL	NULL	NULL	#N/A	#N/A	#N/A
379879	1067	Yes Had Ins	1-2Yrs	1-2Yrs	NULL	NULL	NULL	NULL	#N/A	#N/A	#N/A
83016	1068	Yes Had Ins	More than once per year	More than once per year	NULL	NULL	NULL	NULL	#N/A	#N/A	#N/A
172266	1069	Yes Had Ins	1-2Yrs	More than once per year	NULL	NULL	NULL	NULL	#N/A	#N/A	#N/A
163120	1070	Yes Had Ins	3-5Yrs	1-2Yrs	NULL	NULL	NULL	NULL	#N/A	#N/A	#N/A
371505	1071	Yes Had Ins	6-10 yrs	1-2Yrs	NULL	NULL	NULL	NULL	#N/A	#N/A	#N/A
25605	1072	Yes Had Ins	More than once per year	More than once per year	NULL	NULL	NULL	NULL	#N/A	#N/A	#N/A
98358	1073	Yes Had Ins	1-2Yrs	More than once per year	NULL	NULL	NULL	NULL	#N/A	#N/A	#N/A
373229	1074	Yes Had Ins	Not Sure	More than once per year	NULL	NULL	NULL	NULL	#N/A	#N/A	#N/A
24973	1075	Yes Had Ins	More than once per year	1-2Yrs	NULL	NULL	NULL	NULL	#N/A	#N/A	#N/A
352858	1076	Yes Had Ins	1-2Yrs	More than once per year	NULL	NULL	NULL	NULL	#N/A	#N/A	#N/A
387378	1077	Yes Had Ins	Never	More than once per year	NULL	NULL	NULL	NULL	#N/A	#N/A	#N/A
15079	1078	Yes Had Ins	More than once per year	More than once per year	NULL	NULL	NULL	NULL	#N/A	#N/A	#N/A
73126	1079	Yes Had Ins	1-2Yrs	1-2Yrs	NULL	NULL	NULL	NULL	#N/A	#N/A	#N/A
60585	1080	Yes Had Ins	1-2Yrs	More than once per year	NULL	NULL	NULL	NULL	#N/A	#N/A	#N/A
379455	1081	Yes Had Ins	1-2Yrs	1-2Yrs	NULL	NULL	NULL	NULL	#N/A	#N/A	#N/A
384011	1082	Yes Had Ins	1-2Yrs	More than once per year	NULL	NULL	NULL	NULL	#N/A	#N/A	#N/A
53714	1083	Yes Had Ins	1-2Yrs	More than once per year	NULL	NULL	NULL	NULL	#N/A	#N/A	#N/A
77124	1084	Yes Had Ins	3-5Yrs	More than once per year	NULL	NULL	NULL	NULL	#N/A	#N/A	#N/A
46143	1085	Yes Had Ins	3-5Yrs	More than once per year	NULL	NULL	NULL	NULL	#N/A	#N/A	#N/A
13641	1086	Yes Had Ins	1-2Yrs	1-2Yrs	NULL	NULL	NULL	NULL	#N/A	#N/A	#N/A
272975	1087	Yes Had Ins	1-2Yrs	More than once per year	NULL	NULL	NULL	NULL	#N/A	#N/A	#N/A
331624	1088	Yes Had Ins	1-2Yrs	More than once per year	NULL	NULL	NULL	NULL	#N/A	#N/A	#N/A
38346	1089	Yes Had Ins	1-2Yrs	More than once per year	NULL	NULL	NULL	NULL	#N/A	#N/A	#N/A
330958	1090	Yes Had Ins	1-2Yrs	More than once per year	NULL	NULL	NULL	NULL	#N/A	#N/A	#N/A
336194	1091	Yes Had Ins	More than once per year	1-2Yrs	NULL	NULL	NULL	NULL	#N/A	#N/A	#N/A
313630	1092	Yes Had Ins	3-5Yrs	1-2Yrs	NULL	NULL	NULL	NULL	#N/A	#N/A	#N/A
51043	1093	Yes Had Ins	1-2Yrs	More than once per year	NULL	NULL	NULL	NULL	#N/A	#N/A	#N/A
371371	1094	Yes Had Ins	3-5Yrs	1-2Yrs	NULL	NULL	NULL	NULL	#N/A	#N/A	#N/A
170778	1095	Yes Had Ins	1-2Yrs	1-2Yrs	NULL	NULL	NULL	NULL	#N/A	#N/A	#N/A
1241	1096	Yes Had Ins	3-5Yrs	More than once per year	NULL	NULL	NULL	NULL	#N/A	#N/A	#N/A
287171	1097	Yes Had Ins	1-2Yrs	1-2Yrs	NULL	NULL	NULL	NULL	#N/A	#N/A	#N/A
10013	1098	Yes Had Ins	1-2Yrs	More than once per year	NULL	NULL	NULL	NULL	#N/A	#N/A	#N/A
296011	1099	Yes Had Ins	More than once per year	More than once per year	NULL	NULL	NULL	NULL	#N/A	#N/A	#N/A
5020	1100	Yes Had Ins	1-2Yrs	More than once per year	NULL	NULL	NULL	NULL	#N/A	#N/A	#N/A
309652	1101	Yes Had Ins	1-2Yrs	More than once per year	NULL	NULL	NULL	NULL	#N/A	#N/A	#N/A
69905	1102	Yes Had Ins	More than once per year	More than once per year	NULL	NULL	NULL	NULL	#N/A	#N/A	#N/A
54698	1103	Yes Had Ins	3-5Yrs	More than once per year	NULL	NULL	NULL	NULL	#N/A	#N/A	#N/A
15326	1104	Yes Had Ins	1-2Yrs	1-2Yrs	NULL	NULL	NULL	NULL	#N/A	#N/A	#N/A
367682	1105	Yes Had Ins	1-2Yrs	1-2Yrs	NULL	NULL	NULL	NULL	#N/A	#N/A	#N/A
323975	1106	Yes Had Ins	1-2Yrs	1-2Yrs	NULL	NULL	NULL	NULL	#N/A	#N/A	#N/A
305365	1107	Yes Had Ins	More than once per year	1-2Yrs	NULL	NULL	NULL	NULL	#N/A	#N/A	#N/A
23350	1108	Yes Had Ins	3-5Yrs	1-2Yrs	NULL	NULL	NULL	NULL	#N/A	#N/A	#N/A
236670	1109	Yes Had Ins	1-2Yrs	More than once per year	NULL	NULL	NULL	NULL	#N/A	#N/A	#N/A
241824	1110	Yes Had Ins	More than once per year	1-2Yrs	NULL	NULL	NULL	NULL	#N/A	#N/A	#N/A
377280	1111	Yes Had Ins	1-2Yrs	More than once per year	NULL	NULL	NULL	NULL	#N/A	#N/A	#N/A
274966	1112	Yes Had Ins	3-5Yrs	More than once per year	NULL	NULL	NULL	NULL	#N/A	#N/A	#N/A
57924	1113	Yes Had Ins	1-2Yrs	1-2Yrs	NULL	NULL	NULL	NULL	#N/A	#N/A	#N/A
380804	1114	Yes Had Ins	Never	3-5Yrs	NULL	NULL	NULL	NULL	#N/A	#N/A	#N/A
56232	1115	Yes Had Ins	1-2Yrs	3-5Yrs	NULL	NULL	NULL	NULL	#N/A	#N/A	#N/A
380432	1116	Yes Had Ins	1-2Yrs	1-2Yrs	NULL	NULL	NULL	NULL	#N/A	#N/A	#N/A
238982	1117	Yes Had Ins	More than once per year	1-2Yrs	NULL	NULL	NULL	NULL	#N/A	#N/A	#N/A
375151	1118	Yes Had Ins	6-10 yrs	1-2Yrs	NULL	NULL	NULL	NULL	#N/A	#N/A	#N/A
53556	1119	Yes Had Ins	Never	More than once per year	NULL	NULL	NULL	NULL	#N/A	#N/A	#N/A
33380	1120	Yes Had Ins	1-2Yrs	1-2Yrs	NULL	NULL	NULL	NULL	#N/A	#N/A	#N/A
28071	1121	Yes Had Ins	1-2Yrs	More than once per year	NULL	NULL	NULL	NULL	#N/A	#N/A	#N/A
379861	1122	Yes Had Ins	Never	More than once per year	NULL	NULL	NULL	NULL	#N/A	#N/A	#N/A
307981	1123	Yes Had Ins	1-2Yrs	1-2Yrs	NULL	NULL	NULL	NULL	#N/A	#N/A	#N/A
377164	1124	Yes Had Ins	1-2Yrs	More than once per year	NULL	NULL	NULL	NULL	#N/A	#N/A	#N/A
94433	1125	Yes Had Ins	1-2Yrs	More than once per year	NULL	NULL	NULL	NULL	#N/A	#N/A	#N/A
42708	1126	Yes Had Ins	3-5Yrs	More than once per year	NULL	NULL	NULL	NULL	#N/A	#N/A	#N/A
311887	1127	Yes Had Ins	More than once per year	More than once per year	NULL	NULL	NULL	NULL	#N/A	#N/A	#N/A
258770	1128	Yes Had Ins	1-2Yrs	More than once per year	NULL	NULL	NULL	NULL	#N/A	#N/A	#N/A
85335	1129	Yes Had Ins	More than once per year	3-5Yrs	NULL	NULL	NULL	NULL	#N/A	#N/A	#N/A
9589	1130	Yes Had Ins	1-2Yrs	More than once per year	NULL	NULL	NULL	NULL	#N/A	#N/A	#N/A
89536	1131	Yes Had Ins	1-2Yrs	More than once per year	NULL	NULL	NULL	NULL	#N/A	#N/A	#N/A
366202	1132	Yes Had Ins	6-10 yrs	6-10 yrs	NULL	NULL	NULL	NULL	#N/A	#N/A	#N/A
130453	1133	Yes Had Ins	1-2Yrs	1-2Yrs	NULL	NULL	NULL	NULL	#N/A	#N/A	#N/A
340685	1134	Yes Had Ins	1-2Yrs	1-2Yrs	NULL	NULL	NULL	NULL	#N/A	#N/A	#N/A
13943	1135	Yes Had Ins	More than once per year	More than once per year	NULL	NULL	NULL	NULL	#N/A	#N/A	#N/A
313551	1136	Yes Had Ins	More than once per year	More than once per year	NULL	NULL	NULL	NULL	#N/A	#N/A	#N/A
2271	1137	Yes Had Ins	1-2Yrs	More than once per year	NULL	NULL	NULL	NULL	#N/A	#N/A	#N/A
261136	1138	Yes Had Ins	1-2Yrs	3-5Yrs	NULL	NULL	NULL	NULL	#N/A	#N/A	#N/A
27332	1139	Yes Had Ins	1-2Yrs	More than once per year	NULL	NULL	NULL	NULL	#N/A	#N/A	#N/A
310200	1140	Yes Had Ins	1-2Yrs	More than once per year	NULL	NULL	NULL	NULL	#N/A	#N/A	#N/A
318641	1141	Yes Had Ins	3-5Yrs	More than once per year	NULL	NULL	NULL	NULL	#N/A	#N/A	#N/A
42976	1142	Yes Had Ins	1-2Yrs	1-2Yrs	NULL	NULL	NULL	NULL	#N/A	#N/A	#N/A
29814	1143	Yes Had Ins	More than once per year	1-2Yrs	NULL	NULL	NULL	NULL	#N/A	#N/A	#N/A
51931	1144	Yes Had Ins	1-2Yrs	More than once per year	NULL	NULL	NULL	NULL	#N/A	#N/A	#N/A
371103	1145	Yes Had Ins	Not Sure	More than once per year	NULL	NULL	NULL	NULL	#N/A	#N/A	#N/A
370903	1146	Yes Had Ins	1-2Yrs	More than once per year	NULL	NULL	NULL	NULL	#N/A	#N/A	#N/A
264438	1147	Yes Had Ins	1-2Yrs	More than once per year	NULL	NULL	NULL	NULL	#N/A	#N/A	#N/A
234826	1148	Yes Had Ins	1-2Yrs	More than once per year	NULL	NULL	NULL	NULL	#N/A	#N/A	#N/A
177194	1149	Yes Had Ins	1-2Yrs	More than once per year	NULL	NULL	NULL	NULL	#N/A	#N/A	#N/A
351319	1150	Yes Had Ins	1-2Yrs	1-2Yrs	NULL	NULL	NULL	NULL	#N/A	#N/A	#N/A
295656	1151	Yes Had Ins	1-2Yrs	More than once per year	NULL	NULL	NULL	NULL	#N/A	#N/A	#N/A
329781	1152	Yes Had Ins	1-2Yrs	1-2Yrs	NULL	NULL	NULL	NULL	#N/A	#N/A	#N/A
17639	1153	Yes Had Ins	More than once per year	More than once per year	NULL	NULL	NULL	NULL	#N/A	#N/A	#N/A
249082	1154	Yes Had Ins	1-2Yrs	1-2Yrs	NULL	NULL	NULL	NULL	#N/A	#N/A	#N/A
324995	1155	Yes Had Ins	More than once per year	1-2Yrs	NULL	NULL	NULL	NULL	#N/A	#N/A	#N/A
40935	1156	Yes Had Ins	1-2Yrs	More than once per year	NULL	NULL	NULL	NULL	#N/A	#N/A	#N/A
367573	1157	Yes Had Ins	3-5Yrs	1-2Yrs	NULL	NULL	NULL	NULL	#N/A	#N/A	#N/A
259833	1158	Yes Had Ins	1-2Yrs	1-2Yrs	NULL	NULL	NULL	NULL	#N/A	#N/A	#N/A
385956	1159	Yes Had Ins	3-5Yrs	More than once per year	NULL	NULL	NULL	NULL	#N/A	#N/A	#N/A
374502	1160	Yes Had Ins	1-2Yrs	1-2Yrs	NULL	NULL	NULL	NULL	#N/A	#N/A	#N/A
387828	1161	Yes Had Ins	3-5Yrs	More than once per year	NULL	NULL	NULL	NULL	#N/A	#N/A	#N/A
380751	1162	Yes Had Ins	1-2Yrs	More than once per year	NULL	NULL	NULL	NULL	#N/A	#N/A	#N/A
22294	1163	Yes Had Ins	More than once per year	More than once per year	NULL	NULL	NULL	NULL	#N/A	#N/A	#N/A
270301	1164	Yes Had Ins	1-2Yrs	1-2Yrs	NULL	NULL	NULL	NULL	#N/A	#N/A	#N/A
374633	1165	Yes Had Ins	More than once per year	More than once per year	NULL	NULL	NULL	NULL	#N/A	#N/A	#N/A
374225	1166	Yes Had Ins	3-5Yrs	1-2Yrs	NULL	NULL	NULL	NULL	#N/A	#N/A	#N/A
36581	1167	Yes Had Ins	6-10 yrs	More than once per year	NULL	NULL	NULL	NULL	#N/A	#N/A	#N/A
34688	1168	Yes Had Ins	1-2Yrs	1-2Yrs	NULL	NULL	NULL	NULL	#N/A	#N/A	#N/A
376413	1169	Yes Had Ins	1-2Yrs	1-2Yrs	NULL	NULL	NULL	NULL	#N/A	#N/A	#N/A
372544	1170	Yes Had Ins	1-2Yrs	More than once per year	NULL	NULL	NULL	NULL	#N/A	#N/A	#N/A
150633	1171	Yes Had Ins	6-10 yrs	3-5Yrs	NULL	NULL	NULL	NULL	#N/A	#N/A	#N/A
292729	1172	Yes Had Ins	1-2Yrs	More than once per year	NULL	NULL	NULL	NULL	#N/A	#N/A	#N/A
84419	1173	Yes Had Ins	1-2Yrs	1-2Yrs	NULL	NULL	NULL	NULL	#N/A	#N/A	#N/A
298438	1174	Yes Had Ins	1-2Yrs	More than once per year	NULL	NULL	NULL	NULL	#N/A	#N/A	#N/A
369617	1175	Yes Had Ins	6-10 yrs	1-2Yrs	NULL	NULL	NULL	NULL	#N/A	#N/A	#N/A
8022	1176	Yes Had Ins	More than once per year	1-2Yrs	NULL	NULL	NULL	NULL	#N/A	#N/A	#N/A
324211	1177	Yes Had Ins	More than once per year	More than once per year	NULL	NULL	NULL	NULL	#N/A	#N/A	#N/A
56231	1178	Yes Had Ins	1-2Yrs	More than once per year	NULL	NULL	NULL	NULL	#N/A	#N/A	#N/A
372085	1179	Yes Had Ins	3-5Yrs	More than once per year	NULL	NULL	NULL	NULL	#N/A	#N/A	#N/A
39557	1180	Yes Had Ins	1-2Yrs	1-2Yrs	NULL	NULL	NULL	NULL	#N/A	#N/A	#N/A
262004	1181	Yes Had Ins	Not Sure	1-2Yrs	NULL	NULL	NULL	NULL	#N/A	#N/A	#N/A
300013	1182	Yes Had Ins	Never	1-2Yrs	NULL	NULL	NULL	NULL	#N/A	#N/A	#N/A
346925	1183	Yes Had Ins	1-2Yrs	1-2Yrs	NULL	NULL	NULL	NULL	#N/A	#N/A	#N/A
3483	1184	Yes Had Ins	1-2Yrs	More than once per year	NULL	NULL	NULL	NULL	#N/A	#N/A	#N/A
107854	1185	Yes Had Ins	1-2Yrs	More than once per year	NULL	NULL	NULL	NULL	#N/A	#N/A	#N/A
353300	1186	Yes Had Ins	1-2Yrs	More than once per year	NULL	NULL	NULL	NULL	#N/A	#N/A	#N/A
339466	1187	Yes Had Ins	1-2Yrs	More than once per year	NULL	NULL	NULL	NULL	#N/A	#N/A	#N/A
84794	1188	Yes Had Ins	1-2Yrs	More than once per year	NULL	NULL	NULL	NULL	#N/A	#N/A	#N/A
74881	1189	Yes Had Ins	1-2Yrs	1-2Yrs	NULL	NULL	NULL	NULL	#N/A	#N/A	#N/A
15073	1190	Yes Had Ins	1-2Yrs	1-2Yrs	NULL	NULL	NULL	NULL	#N/A	#N/A	#N/A
378334	1191	Yes Had Ins	1-2Yrs	More than once per year	NULL	NULL	NULL	NULL	#N/A	#N/A	#N/A
55703	1192	Yes Had Ins	3-5Yrs	More than once per year	NULL	NULL	NULL	NULL	#N/A	#N/A	#N/A
7194	1193	Yes Had Ins	More than once per year	More than once per year	NULL	NULL	NULL	NULL	#N/A	#N/A	#N/A
19956	1194	Yes Had Ins	1-2Yrs	More than once per year	NULL	NULL	NULL	NULL	#N/A	#N/A	#N/A
374693	1195	Yes Had Ins	6-10 yrs	3-5Yrs	NULL	NULL	NULL	NULL	#N/A	#N/A	#N/A
85058	1196	Yes Had Ins	3-5Yrs	More than once per year	NULL	NULL	NULL	NULL	#N/A	#N/A	#N/A
92594	1197	Yes Had Ins	More than once per year	More than once per year	NULL	NULL	NULL	NULL	#N/A	#N/A	#N/A
213923	1198	Yes Had Ins	1-2Yrs	More than once per year	NULL	NULL	NULL	NULL	#N/A	#N/A	#N/A
100572	1199	Yes Had Ins	1-2Yrs	1-2Yrs	NULL	NULL	NULL	NULL	#N/A	#N/A	#N/A
367470	1200	Yes Had Ins	1-2Yrs	1-2Yrs	NULL	NULL	NULL	NULL	#N/A	#N/A	#N/A
64215	1201	Yes Had Ins	1-2Yrs	More than once per year	NULL	NULL	NULL	NULL	#N/A	#N/A	#N/A
77978	1202	Yes Had Ins	1-2Yrs	More than once per year	NULL	NULL	NULL	NULL	#N/A	#N/A	#N/A
167740	1203	Yes Had Ins	1-2Yrs	More than once per year	NULL	NULL	NULL	NULL	#N/A	#N/A	#N/A
373147	1204	Yes Had Ins	3-5Yrs	More than once per year	NULL	NULL	NULL	NULL	#N/A	#N/A	#N/A
286355	1205	Yes Had Ins	1-2Yrs	1-2Yrs	NULL	NULL	NULL	NULL	#N/A	#N/A	#N/A
18011	1206	Yes Had Ins	1-2Yrs	1-2Yrs	NULL	NULL	NULL	NULL	#N/A	#N/A	#N/A
376986	1207	Yes Had Ins	1-2Yrs	More than once per year	NULL	NULL	NULL	NULL	#N/A	#N/A	#N/A
59440	1208	Yes Had Ins	6-10 yrs	1-2Yrs	NULL	NULL	NULL	NULL	#N/A	#N/A	#N/A
75728	1209	Yes Had Ins	1-2Yrs	More than once per year	NULL	NULL	NULL	NULL	#N/A	#N/A	#N/A
62277	1210	Yes Had Ins	3-5Yrs	1-2Yrs	NULL	NULL	NULL	NULL	#N/A	#N/A	#N/A
232601	1211	Yes Had Ins	1-2Yrs	More than once per year	NULL	NULL	NULL	NULL	#N/A	#N/A	#N/A
179009	1212	Yes Had Ins	1-2Yrs	1-2Yrs	NULL	NULL	NULL	NULL	#N/A	#N/A	#N/A
2081	1213	Yes Had Ins	1-2Yrs	More than once per year	NULL	NULL	NULL	NULL	#N/A	#N/A	#N/A
268159	1214	Yes Had Ins	More than once per year	More than once per year	NULL	NULL	NULL	NULL	#N/A	#N/A	#N/A
26667	1215	Yes Had Ins	More than once per year	More than once per year	NULL	NULL	NULL	NULL	#N/A	#N/A	#N/A
334727	1216	Yes Had Ins	More than once per year	More than once per year	NULL	NULL	NULL	NULL	#N/A	#N/A	#N/A
92742	1217	Yes Had Ins	1-2Yrs	1-2Yrs	NULL	NULL	NULL	NULL	#N/A	#N/A	#N/A
285599	1218	Yes Had Ins	1-2Yrs	More than once per year	NULL	NULL	NULL	NULL	#N/A	#N/A	#N/A
31544	1219	Yes Had Ins	1-2Yrs	More than once per year	NULL	NULL	NULL	NULL	#N/A	#N/A	#N/A
351362	1220	Yes Had Ins	1-2Yrs	1-2Yrs	NULL	NULL	NULL	NULL	#N/A	#N/A	#N/A
85528	1221	Yes Had Ins	1-2Yrs	3-5Yrs	NULL	NULL	NULL	NULL	#N/A	#N/A	#N/A
324014	1222	Yes Had Ins	1-2Yrs	More than once per year	NULL	NULL	NULL	NULL	#N/A	#N/A	#N/A
234987	1223	Yes Had Ins	1-2Yrs	Never	NULL	NULL	NULL	NULL	#N/A	#N/A	#N/A
4025	1224	Yes Had Ins	1-2Yrs	More than once per year	NULL	NULL	NULL	NULL	#N/A	#N/A	#N/A
321209	1225	Yes Had Ins	1-2Yrs	1-2Yrs	NULL	NULL	NULL	NULL	#N/A	#N/A	#N/A
375782	1226	Yes Had Ins	1-2Yrs	More than once per year	NULL	NULL	NULL	NULL	#N/A	#N/A	#N/A
354272	1227	Yes Had Ins	1-2Yrs	1-2Yrs	NULL	NULL	NULL	NULL	#N/A	#N/A	#N/A
335335	1228	Yes Had Ins	More than once per year	More than once per year	NULL	NULL	NULL	NULL	#N/A	#N/A	#N/A
15336	1229	Yes Had Ins	More than once per year	More than once per year	NULL	NULL	NULL	NULL	#N/A	#N/A	#N/A
85842	1230	Yes Had Ins	1-2Yrs	1-2Yrs	NULL	NULL	NULL	NULL	#N/A	#N/A	#N/A
71938	1231	Yes Had Ins	6-10 yrs	6-10 yrs	NULL	NULL	NULL	NULL	#N/A	#N/A	#N/A
203776	1232	Yes Had Ins	1-2Yrs	1-2Yrs	NULL	NULL	NULL	NULL	#N/A	#N/A	#N/A
58747	1233	Yes Had Ins	1-2Yrs	More than once per year	NULL	NULL	NULL	NULL	#N/A	#N/A	#N/A
48400	1234	Yes Had Ins	1-2Yrs	More than once per year	NULL	NULL	NULL	NULL	#N/A	#N/A	#N/A
331733	1235	Yes Had Ins	1-2Yrs	1-2Yrs	NULL	NULL	NULL	NULL	#N/A	#N/A	#N/A
338025	1236	Yes Had Ins	More than once per year	More than once per year	NULL	NULL	NULL	NULL	#N/A	#N/A	#N/A
99302	1237	Yes Had Ins	1-2Yrs	1-2Yrs	NULL	NULL	NULL	NULL	#N/A	#N/A	#N/A
269479	1238	Yes Had Ins	1-2Yrs	1-2Yrs	NULL	NULL	NULL	NULL	#N/A	#N/A	#N/A
53201	1239	Yes Had Ins	6-10 yrs	More than once per year	NULL	NULL	NULL	NULL	#N/A	#N/A	#N/A
3023	1240	Yes Had Ins	1-2Yrs	1-2Yrs	NULL	NULL	NULL	NULL	#N/A	#N/A	#N/A
45498	1241	Yes Had Ins	3-5Yrs	More than once per year	NULL	NULL	NULL	NULL	#N/A	#N/A	#N/A
43399	1242	Yes Had Ins	3-5Yrs	1-2Yrs	NULL	NULL	NULL	NULL	#N/A	#N/A	#N/A
20715	1243	Yes Had Ins	1-2Yrs	More than once per year	NULL	NULL	NULL	NULL	#N/A	#N/A	#N/A
348976	1244	Yes Had Ins	More than once per year	More than once per year	NULL	NULL	NULL	NULL	#N/A	#N/A	#N/A
268861	1245	Yes Had Ins	More than once per year	More than once per year	NULL	NULL	NULL	NULL	#N/A	#N/A	#N/A
49486	1246	Yes Had Ins	3-5Yrs	1-2Yrs	NULL	NULL	NULL	NULL	#N/A	#N/A	#N/A
78775	1247	Yes Had Ins	1-2Yrs	More than once per year	NULL	NULL	NULL	NULL	#N/A	#N/A	#N/A
334083	1248	Yes Had Ins	1-2Yrs	1-2Yrs	NULL	NULL	NULL	NULL	#N/A	#N/A	#N/A
378414	1249	Yes Had Ins	1-2Yrs	1-2Yrs	NULL	NULL	NULL	NULL	#N/A	#N/A	#N/A
48609	1250	Yes Had Ins	More than once per year	More than once per year	NULL	NULL	NULL	NULL	#N/A	#N/A	#N/A
64982	1251	Yes Had Ins	1-2Yrs	More than once per year	NULL	NULL	NULL	NULL	#N/A	#N/A	#N/A
387904	1252	Yes Had Ins	Not Sure	1-2Yrs	NULL	NULL	NULL	NULL	#N/A	#N/A	#N/A
166053	1253	Yes Had Ins	More than once per year	More than once per year	NULL	NULL	NULL	NULL	#N/A	#N/A	#N/A
82394	1254	Yes Had Ins	More than once per year	More than once per year	NULL	NULL	NULL	NULL	#N/A	#N/A	#N/A
288678	1255	Yes Had Ins	1-2Yrs	1-2Yrs	NULL	NULL	NULL	NULL	#N/A	#N/A	#N/A
375191	1256	Yes Had Ins	6-10 yrs	More than once per year	NULL	NULL	NULL	NULL	#N/A	#N/A	#N/A
375964	1257	Yes Had Ins	1-2Yrs	1-2Yrs	NULL	NULL	NULL	NULL	#N/A	#N/A	#N/A
375127	1258	Yes Had Ins	1-2Yrs	More than once per year	NULL	NULL	NULL	NULL	#N/A	#N/A	#N/A
373607	1259	Yes Had Ins	1-2Yrs	More than once per year	NULL	NULL	NULL	NULL	#N/A	#N/A	#N/A
352036	1260	Yes Had Ins	1-2Yrs	1-2Yrs	NULL	NULL	NULL	NULL	#N/A	#N/A	#N/A
14248	1261	Yes Had Ins	Not Sure	Not Sure	NULL	NULL	NULL	NULL	#N/A	#N/A	#N/A
264624	1262	Yes Had Ins	3-5Yrs	More than once per year	NULL	NULL	NULL	NULL	#N/A	#N/A	#N/A
146897	1263	Yes Had Ins	3-5Yrs	1-2Yrs	NULL	NULL	NULL	NULL	#N/A	#N/A	#N/A
200232	1264	Yes Had Ins	1-2Yrs	More than once per year	NULL	NULL	NULL	NULL	#N/A	#N/A	#N/A
286850	1265	Yes Had Ins	1-2Yrs	1-2Yrs	NULL	NULL	NULL	NULL	#N/A	#N/A	#N/A
34484	1266	Yes Had Ins	1-2Yrs	1-2Yrs	NULL	NULL	NULL	NULL	#N/A	#N/A	#N/A
73405	1267	Yes Had Ins	More than once per year	More than once per year	NULL	NULL	NULL	NULL	#N/A	#N/A	#N/A
373232	1268	Yes Had Ins	3-5Yrs	3-5Yrs	NULL	NULL	NULL	NULL	#N/A	#N/A	#N/A
371910	1269	Yes Had Ins	1-2Yrs	1-2Yrs	NULL	NULL	NULL	NULL	#N/A	#N/A	#N/A
340719	1270	Yes Had Ins	More than once per year	More than once per year	NULL	NULL	NULL	NULL	#N/A	#N/A	#N/A
355556	1271	Yes Had Ins	1-2Yrs	More than once per year	NULL	NULL	NULL	NULL	#N/A	#N/A	#N/A
376104	1272	Yes Had Ins	6-10 yrs	More than once per year	NULL	NULL	NULL	NULL	#N/A	#N/A	#N/A
352261	1273	Yes Had Ins	1-2Yrs	More than once per year	NULL	NULL	NULL	NULL	#N/A	#N/A	#N/A
386401	1274	Yes Had Ins	3-5Yrs	1-2Yrs	NULL	NULL	NULL	NULL	#N/A	#N/A	#N/A
351323	1275	Yes Had Ins	1-2Yrs	1-2Yrs	NULL	NULL	NULL	NULL	#N/A	#N/A	#N/A
209153	1276	Yes Had Ins	3-5Yrs	More than once per year	NULL	NULL	NULL	NULL	#N/A	#N/A	#N/A
348587	1277	Yes Had Ins	1-2Yrs	1-2Yrs	NULL	NULL	NULL	NULL	#N/A	#N/A	#N/A
377911	1278	Yes Had Ins	Never	More than once per year	NULL	NULL	NULL	NULL	#N/A	#N/A	#N/A
353247	1279	Yes Had Ins	1-2Yrs	More than once per year	NULL	NULL	NULL	NULL	#N/A	#N/A	#N/A
27484	1280	Yes Had Ins	1-2Yrs	More than once per year	NULL	NULL	NULL	NULL	#N/A	#N/A	#N/A
368953	1281	Yes Had Ins	1-2Yrs	1-2Yrs	NULL	NULL	NULL	NULL	#N/A	#N/A	#N/A
3149	1282	Yes Had Ins	3-5Yrs	More than once per year	NULL	NULL	NULL	NULL	#N/A	#N/A	#N/A
348642	1283	Yes Had Ins	1-2Yrs	More than once per year	NULL	NULL	NULL	NULL	#N/A	#N/A	#N/A
285884	1284	Yes Had Ins	3-5Yrs	1-2Yrs	NULL	NULL	NULL	NULL	#N/A	#N/A	#N/A
384078	1285	Yes Had Ins	1-2Yrs	1-2Yrs	NULL	NULL	NULL	NULL	#N/A	#N/A	#N/A
229092	1286	Yes Had Ins	3-5Yrs	1-2Yrs	NULL	NULL	NULL	NULL	#N/A	#N/A	#N/A
355000	1287	Yes Had Ins	Never	More than once per year	NULL	NULL	NULL	NULL	#N/A	#N/A	#N/A
74061	1288	Yes Had Ins	1-2Yrs	1-2Yrs	NULL	NULL	NULL	NULL	#N/A	#N/A	#N/A
138119	1289	Yes Had Ins	1-2Yrs	More than once per year	NULL	NULL	NULL	NULL	#N/A	#N/A	#N/A
63983	1290	Yes Had Ins	3-5Yrs	More than once per year	NULL	NULL	NULL	NULL	#N/A	#N/A	#N/A
360122	1291	Yes Had Ins	1-2Yrs	1-2Yrs	NULL	NULL	NULL	NULL	#N/A	#N/A	#N/A
371899	1292	Yes Had Ins	Never	More than once per year	NULL	NULL	NULL	NULL	#N/A	#N/A	#N/A
9672	1293	Yes Had Ins	3-5Yrs	1-2Yrs	NULL	NULL	NULL	NULL	#N/A	#N/A	#N/A
82193	1294	Yes Had Ins	1-2Yrs	1-2Yrs	NULL	NULL	NULL	NULL	#N/A	#N/A	#N/A
85320	1295	Yes Had Ins	1-2Yrs	More than once per year	NULL	NULL	NULL	NULL	#N/A	#N/A	#N/A
247800	1296	Yes Had Ins	1-2Yrs	More than once per year	NULL	NULL	NULL	NULL	#N/A	#N/A	#N/A
351020	1297	Yes Had Ins	1-2Yrs	More than once per year	NULL	NULL	NULL	NULL	#N/A	#N/A	#N/A
376368	1298	Yes Had Ins	1-2Yrs	More than once per year	NULL	NULL	NULL	NULL	#N/A	#N/A	#N/A
378267	1299	Yes Had Ins	1-2Yrs	1-2Yrs	NULL	NULL	NULL	NULL	#N/A	#N/A	#N/A
371650	1300	Yes Had Ins	Never	More than once per year	NULL	NULL	NULL	NULL	#N/A	#N/A	#N/A
143849	1301	Yes Had Ins	1-2Yrs	More than once per year	NULL	NULL	NULL	NULL	#N/A	#N/A	#N/A
373282	1302	Yes Had Ins	1-2Yrs	1-2Yrs	NULL	NULL	NULL	NULL	#N/A	#N/A	#N/A
252157	1303	Yes Had Ins	1-2Yrs	1-2Yrs	NULL	NULL	NULL	NULL	#N/A	#N/A	#N/A
375794	1304	Yes Had Ins	3-5Yrs	More than once per year	NULL	NULL	NULL	NULL	#N/A	#N/A	#N/A
189439	1305	Yes Had Ins	1-2Yrs	More than once per year	NULL	NULL	NULL	NULL	#N/A	#N/A	#N/A
1637	1306	Yes Had Ins	More than once per year	1-2Yrs	NULL	NULL	NULL	NULL	#N/A	#N/A	#N/A
350017	1307	Yes Had Ins	1-2Yrs	1-2Yrs	NULL	NULL	NULL	NULL	#N/A	#N/A	#N/A
7686	1308	Yes Had Ins	3-5Yrs	6-10 yrs	NULL	NULL	NULL	NULL	#N/A	#N/A	#N/A
347600	1309	Yes Had Ins	1-2Yrs	More than once per year	NULL	NULL	NULL	NULL	#N/A	#N/A	#N/A
334661	1310	Yes Had Ins	1-2Yrs	1-2Yrs	NULL	NULL	NULL	NULL	#N/A	#N/A	#N/A
352799	1311	Yes Had Ins	1-2Yrs	3-5Yrs	NULL	NULL	NULL	NULL	#N/A	#N/A	#N/A
255013	1312	Yes Had Ins	1-2Yrs	1-2Yrs	NULL	NULL	NULL	NULL	#N/A	#N/A	#N/A
310374	1313	Yes Had Ins	1-2Yrs	More than once per year	NULL	NULL	NULL	NULL	#N/A	#N/A	#N/A
95115	1314	Yes Had Ins	More than once per year	More than once per year	NULL	NULL	NULL	NULL	#N/A	#N/A	#N/A
316236	1315	Yes Had Ins	More than once per year	More than once per year	NULL	NULL	NULL	NULL	#N/A	#N/A	#N/A
373398	1316	Yes Had Ins	6-10 yrs	More than once per year	NULL	NULL	NULL	NULL	#N/A	#N/A	#N/A
177437	1317	Yes Had Ins	3-5Yrs	3-5Yrs	NULL	NULL	NULL	NULL	#N/A	#N/A	#N/A
372945	1318	Yes Had Ins	More than once per year	More than once per year	NULL	NULL	NULL	NULL	#N/A	#N/A	#N/A
59933	1319	Yes Had Ins	1-2Yrs	More than once per year	NULL	NULL	NULL	NULL	#N/A	#N/A	#N/A
372546	1320	Yes Had Ins	1-2Yrs	More than once per year	NULL	NULL	NULL	NULL	#N/A	#N/A	#N/A
35539	1321	Yes Had Ins	1-2Yrs	1-2Yrs	NULL	NULL	NULL	NULL	#N/A	#N/A	#N/A
96603	1322	Yes Had Ins	1-2Yrs	More than once per year	NULL	NULL	NULL	NULL	#N/A	#N/A	#N/A
314352	1323	Yes Had Ins	3-5Yrs	1-2Yrs	NULL	NULL	NULL	NULL	#N/A	#N/A	#N/A
168340	1324	Yes Had Ins	More than once per year	More than once per year	NULL	NULL	NULL	NULL	#N/A	#N/A	#N/A
379654	1325	Yes Had Ins	Never	More than once per year	NULL	NULL	NULL	NULL	#N/A	#N/A	#N/A
372900	1326	Yes Had Ins	1-2Yrs	3-5Yrs	NULL	NULL	NULL	NULL	#N/A	#N/A	#N/A
146920	1327	Yes Had Ins	1-2Yrs	More than once per year	NULL	NULL	NULL	NULL	#N/A	#N/A	#N/A
113658	1328	Yes Had Ins	1-2Yrs	More than once per year	NULL	NULL	NULL	NULL	#N/A	#N/A	#N/A
375965	1329	Yes Had Ins	1-2Yrs	More than once per year	NULL	NULL	NULL	NULL	#N/A	#N/A	#N/A
373749	1330	Yes Had Ins	Never	More than once per year	NULL	NULL	NULL	NULL	#N/A	#N/A	#N/A
46601	1331	Yes Had Ins	1-2Yrs	More than once per year	NULL	NULL	NULL	NULL	#N/A	#N/A	#N/A
46242	1332	Yes Had Ins	1-2Yrs	More than once per year	NULL	NULL	NULL	NULL	#N/A	#N/A	#N/A
4642	1333	Yes Had Ins	More than once per year	More than once per year	NULL	NULL	NULL	NULL	#N/A	#N/A	#N/A
210919	1334	Yes Had Ins	More than once per year	1-2Yrs	NULL	NULL	NULL	NULL	#N/A	#N/A	#N/A
378321	1335	Yes Had Ins	1-2Yrs	1-2Yrs	NULL	NULL	NULL	NULL	#N/A	#N/A	#N/A
367955	1336	Yes Had Ins	3-5Yrs	1-2Yrs	NULL	NULL	NULL	NULL	#N/A	#N/A	#N/A
311921	1337	Yes Had Ins	1-2Yrs	1-2Yrs	NULL	NULL	NULL	NULL	#N/A	#N/A	#N/A
6871	1338	Yes Had Ins	More than once per year	More than once per year	NULL	NULL	NULL	NULL	#N/A	#N/A	#N/A
132710	1339	Yes Had Ins	1-2Yrs	1-2Yrs	NULL	NULL	NULL	NULL	#N/A	#N/A	#N/A
73001	1340	Yes Had Ins	More than once per year	More than once per year	NULL	NULL	NULL	NULL	#N/A	#N/A	#N/A
377487	1341	Yes Had Ins	6-10 yrs	1-2Yrs	NULL	NULL	NULL	NULL	#N/A	#N/A	#N/A
102003	1342	Yes Had Ins	1-2Yrs	More than once per year	NULL	NULL	NULL	NULL	#N/A	#N/A	#N/A
91308	1343	Yes Had Ins	1-2Yrs	1-2Yrs	NULL	NULL	NULL	NULL	#N/A	#N/A	#N/A
181931	1344	Yes Had Ins	1-2Yrs	More than once per year	NULL	NULL	NULL	NULL	#N/A	#N/A	#N/A
324694	1345	Yes Had Ins	1-2Yrs	1-2Yrs	NULL	NULL	NULL	NULL	#N/A	#N/A	#N/A
16949	1346	Yes Had Ins	1-2Yrs	More than once per year	NULL	NULL	NULL	NULL	#N/A	#N/A	#N/A
359868	1347	Yes Had Ins	1-2Yrs	More than once per year	NULL	NULL	NULL	NULL	#N/A	#N/A	#N/A
102299	1348	Yes Had Ins	1-2Yrs	1-2Yrs	NULL	NULL	NULL	NULL	#N/A	#N/A	#N/A
370758	1349	Yes Had Ins	1-2Yrs	1-2Yrs	NULL	NULL	NULL	NULL	#N/A	#N/A	#N/A
304948	1350	Yes Had Ins	1-2Yrs	More than once per year	NULL	NULL	NULL	NULL	#N/A	#N/A	#N/A
16039	1351	Yes Had Ins	1-2Yrs	1-2Yrs	NULL	NULL	NULL	NULL	#N/A	#N/A	#N/A
378179	1352	Yes Had Ins	3-5Yrs	More than once per year	NULL	NULL	NULL	NULL	#N/A	#N/A	#N/A
3361	1353	Yes Had Ins	More than once per year	More than once per year	NULL	NULL	NULL	NULL	#N/A	#N/A	#N/A
24121	1354	Yes Had Ins	More than once per year	More than once per year	NULL	NULL	NULL	NULL	#N/A	#N/A	#N/A
16184	1355	Yes Had Ins	1-2Yrs	More than once per year	NULL	NULL	NULL	NULL	#N/A	#N/A	#N/A
357756	1356	Yes Had Ins	1-2Yrs	1-2Yrs	NULL	NULL	NULL	NULL	#N/A	#N/A	#N/A
293521	1357	Yes Had Ins	3-5Yrs	More than once per year	NULL	NULL	NULL	NULL	#N/A	#N/A	#N/A
339420	1358	Yes Had Ins	More than once per year	1-2Yrs	NULL	NULL	NULL	NULL	#N/A	#N/A	#N/A
317516	1359	Yes Had Ins	1-2Yrs	1-2Yrs	NULL	NULL	NULL	NULL	#N/A	#N/A	#N/A
100461	1360	Yes Had Ins	1-2Yrs	3-5Yrs	NULL	NULL	NULL	NULL	#N/A	#N/A	#N/A
375124	1361	Yes Had Ins	3-5Yrs	3-5Yrs	NULL	NULL	NULL	NULL	#N/A	#N/A	#N/A
70746	1362	Yes Had Ins	3-5Yrs	3-5Yrs	NULL	NULL	NULL	NULL	#N/A	#N/A	#N/A
312031	1363	Yes Had Ins	1-2Yrs	1-2Yrs	NULL	NULL	NULL	NULL	#N/A	#N/A	#N/A
275125	1364	Yes Had Ins	1-2Yrs	More than once per year	NULL	NULL	NULL	NULL	#N/A	#N/A	#N/A
264311	1365	Yes Had Ins	1-2Yrs	More than once per year	NULL	NULL	NULL	NULL	#N/A	#N/A	#N/A
370685	1366	Yes Had Ins	More than once per year	More than once per year	NULL	NULL	NULL	NULL	#N/A	#N/A	#N/A
99625	1367	Yes Had Ins	1-2Yrs	1-2Yrs	NULL	NULL	NULL	NULL	#N/A	#N/A	#N/A
44509	1368	Yes Had Ins	More than once per year	More than once per year	NULL	NULL	NULL	NULL	#N/A	#N/A	#N/A
40599	1369	Yes Had Ins	1-2Yrs	6-10 yrs	NULL	NULL	NULL	NULL	#N/A	#N/A	#N/A
382371	1370	Yes Had Ins	1-2Yrs	1-2Yrs	NULL	NULL	NULL	NULL	#N/A	#N/A	#N/A
53921	1371	Yes Had Ins	1-2Yrs	More than once per year	NULL	NULL	NULL	NULL	#N/A	#N/A	#N/A
373568	1372	Yes Had Ins	6-10 yrs	1-2Yrs	NULL	NULL	NULL	NULL	#N/A	#N/A	#N/A
355958	1373	Yes Had Ins	1-2Yrs	More than once per year	NULL	NULL	NULL	NULL	#N/A	#N/A	#N/A
353299	1374	Yes Had Ins	1-2Yrs	1-2Yrs	NULL	NULL	NULL	NULL	#N/A	#N/A	#N/A
10313	1375	Yes Had Ins	1-2Yrs	1-2Yrs	NULL	NULL	NULL	NULL	#N/A	#N/A	#N/A
820	1376	Yes Had Ins	1-2Yrs	1-2Yrs	NULL	NULL	NULL	NULL	#N/A	#N/A	#N/A
87460	1377	Yes Had Ins	More than once per year	More than once per year	NULL	NULL	NULL	NULL	#N/A	#N/A	#N/A
377480	1378	Yes Had Ins	More than once per year	More than once per year	NULL	NULL	NULL	NULL	#N/A	#N/A	#N/A
382573	1379	Yes Had Ins	6-10 yrs	1-2Yrs	NULL	NULL	NULL	NULL	#N/A	#N/A	#N/A
212309	1380	Yes Had Ins	1-2Yrs	More than once per year	NULL	NULL	NULL	NULL	#N/A	#N/A	#N/A
371610	1381	Yes Had Ins	1-2Yrs	More than once per year	NULL	NULL	NULL	NULL	#N/A	#N/A	#N/A
354666	1382	Yes Had Ins	1-2Yrs	1-2Yrs	NULL	NULL	NULL	NULL	#N/A	#N/A	#N/A
43908	1383	Yes Had Ins	3-5Yrs	More than once per year	NULL	NULL	NULL	NULL	#N/A	#N/A	#N/A
67669	1384	Yes Had Ins	1-2Yrs	1-2Yrs	NULL	NULL	NULL	NULL	#N/A	#N/A	#N/A
330666	1385	Yes Had Ins	1-2Yrs	More than once per year	NULL	NULL	NULL	NULL	#N/A	#N/A	#N/A
70939	1386	Yes Had Ins	1-2Yrs	More than once per year	NULL	NULL	NULL	NULL	#N/A	#N/A	#N/A
96167	1387	Yes Had Ins	1-2Yrs	More than once per year	NULL	NULL	NULL	NULL	#N/A	#N/A	#N/A
374679	1388	Yes Had Ins	1-2Yrs	3-5Yrs	NULL	NULL	NULL	NULL	#N/A	#N/A	#N/A
329184	1389	Yes Had Ins	1-2Yrs	1-2Yrs	NULL	NULL	NULL	NULL	#N/A	#N/A	#N/A
51902	1390	Yes Had Ins	More than once per year	More than once per year	NULL	NULL	NULL	NULL	#N/A	#N/A	#N/A
35532	1391	Yes Had Ins	1-2Yrs	1-2Yrs	NULL	NULL	NULL	NULL	#N/A	#N/A	#N/A
173030	1392	Yes Had Ins	1-2Yrs	1-2Yrs	NULL	NULL	NULL	NULL	#N/A	#N/A	#N/A
351227	1393	Yes Had Ins	1-2Yrs	1-2Yrs	NULL	NULL	NULL	NULL	#N/A	#N/A	#N/A
376183	1394	Yes Had Ins	1-2Yrs	1-2Yrs	NULL	NULL	NULL	NULL	#N/A	#N/A	#N/A
384874	1395	Yes Had Ins	1-2Yrs	1-2Yrs	NULL	NULL	NULL	NULL	#N/A	#N/A	#N/A
353340	1396	Yes Had Ins	1-2Yrs	1-2Yrs	NULL	NULL	NULL	NULL	#N/A	#N/A	#N/A
215803	1397	Yes Had Ins	6-10 yrs	1-2Yrs	NULL	NULL	NULL	NULL	#N/A	#N/A	#N/A
36489	1398	Yes Had Ins	1-2Yrs	1-2Yrs	NULL	NULL	NULL	NULL	#N/A	#N/A	#N/A
2420	1399	Yes Had Ins	3-5Yrs	More than once per year	NULL	NULL	NULL	NULL	#N/A	#N/A	#N/A
228924	1400	Yes Had Ins	More than once per year	More than once per year	NULL	NULL	NULL	NULL	#N/A	#N/A	#N/A
7401	1401	Yes Had Ins	More than once per year	More than once per year	NULL	NULL	NULL	NULL	#N/A	#N/A	#N/A
25188	1402	Yes Had Ins	1-2Yrs	1-2Yrs	NULL	NULL	NULL	NULL	#N/A	#N/A	#N/A
375535	1403	Yes Had Ins	1-2Yrs	More than once per year	NULL	NULL	NULL	NULL	#N/A	#N/A	#N/A
319391	1404	Yes Had Ins	1-2Yrs	More than once per year	NULL	NULL	NULL	NULL	#N/A	#N/A	#N/A
350709	1405	Yes Had Ins	More than once per year	More than once per year	NULL	NULL	NULL	NULL	#N/A	#N/A	#N/A
228791	1406	Yes Had Ins	1-2Yrs	1-2Yrs	NULL	NULL	NULL	NULL	#N/A	#N/A	#N/A
373612	1407	Yes Had Ins	1-2Yrs	1-2Yrs	NULL	NULL	NULL	NULL	#N/A	#N/A	#N/A
97438	1408	Yes Had Ins	1-2Yrs	More than once per year	NULL	NULL	NULL	NULL	#N/A	#N/A	#N/A
83115	1409	Yes Had Ins	1-2Yrs	More than once per year	NULL	NULL	NULL	NULL	#N/A	#N/A	#N/A
104757	1410	Yes Had Ins	1-2Yrs	More than once per year	NULL	NULL	NULL	NULL	#N/A	#N/A	#N/A
375526	1411	Yes Had Ins	1-2Yrs	More than once per year	NULL	NULL	NULL	NULL	#N/A	#N/A	#N/A
73883	1412	Yes Had Ins	More than once per year	More than once per year	NULL	NULL	NULL	NULL	#N/A	#N/A	#N/A
381791	1413	Yes Had Ins	1-2Yrs	Not Sure	NULL	NULL	NULL	NULL	#N/A	#N/A	#N/A
106350	1414	Yes Had Ins	More than once per year	More than once per year	NULL	NULL	NULL	NULL	#N/A	#N/A	#N/A
340778	1415	Yes Had Ins	3-5Yrs	1-2Yrs	NULL	NULL	NULL	NULL	#N/A	#N/A	#N/A
7662	1416	Yes Had Ins	1-2Yrs	1-2Yrs	NULL	NULL	NULL	NULL	#N/A	#N/A	#N/A
15852	1417	Yes Had Ins	1-2Yrs	1-2Yrs	NULL	NULL	NULL	NULL	#N/A	#N/A	#N/A
313590	1418	Yes Had Ins	1-2Yrs	More than once per year	NULL	NULL	NULL	NULL	#N/A	#N/A	#N/A
287940	1419	Yes Had Ins	1-2Yrs	More than once per year	NULL	NULL	NULL	NULL	#N/A	#N/A	#N/A
21406	1420	Yes Had Ins	More than once per year	More than once per year	NULL	NULL	NULL	NULL	#N/A	#N/A	#N/A
61716	1421	Yes Had Ins	Never	1-2Yrs	NULL	NULL	NULL	NULL	#N/A	#N/A	#N/A
382553	1422	Yes Had Ins	Never	More than once per year	NULL	NULL	NULL	NULL	#N/A	#N/A	#N/A
26691	1423	Yes Had Ins	1-2Yrs	More than once per year	NULL	NULL	NULL	NULL	#N/A	#N/A	#N/A
291290	1424	Yes Had Ins	1-2Yrs	More than once per year	NULL	NULL	NULL	NULL	#N/A	#N/A	#N/A
42387	1425	Yes Had Ins	1-2Yrs	More than once per year	NULL	NULL	NULL	NULL	#N/A	#N/A	#N/A
51792	1426	Yes Had Ins	3-5Yrs	More than once per year	NULL	NULL	NULL	NULL	#N/A	#N/A	#N/A
35889	1427	Yes Had Ins	1-2Yrs	More than once per year	NULL	NULL	NULL	NULL	#N/A	#N/A	#N/A
343713	1428	Yes Had Ins	More than once per year	1-2Yrs	NULL	NULL	NULL	NULL	#N/A	#N/A	#N/A
156701	1429	Yes Had Ins	3-5Yrs	More than once per year	NULL	NULL	NULL	NULL	#N/A	#N/A	#N/A
70711	1430	Yes Had Ins	More than once per year	More than once per year	NULL	NULL	NULL	NULL	#N/A	#N/A	#N/A
261372	1431	Yes Had Ins	1-2Yrs	1-2Yrs	NULL	NULL	NULL	NULL	#N/A	#N/A	#N/A
385475	1432	Yes Had Ins	1-2Yrs	More than once per year	NULL	NULL	NULL	NULL	#N/A	#N/A	#N/A
371133	1433	Yes Had Ins	1-2Yrs	1-2Yrs	NULL	NULL	NULL	NULL	#N/A	#N/A	#N/A
65017	1434	Yes Had Ins	1-2Yrs	1-2Yrs	NULL	NULL	NULL	NULL	#N/A	#N/A	#N/A
55353	1435	Yes Had Ins	1-2Yrs	1-2Yrs	NULL	NULL	NULL	NULL	#N/A	#N/A	#N/A
360118	1436	Yes Had Ins	1-2Yrs	1-2Yrs	NULL	NULL	NULL	NULL	#N/A	#N/A	#N/A
64942	1437	Yes Had Ins	1-2Yrs	1-2Yrs	NULL	NULL	NULL	NULL	#N/A	#N/A	#N/A
120026	1438	Yes Had Ins	1-2Yrs	More than once per year	NULL	NULL	NULL	NULL	#N/A	#N/A	#N/A
387764	1439	Yes Had Ins	6-10 yrs	More than once per year	NULL	NULL	NULL	NULL	#N/A	#N/A	#N/A
345820	1440	Yes Had Ins	More than once per year	More than once per year	NULL	NULL	NULL	NULL	#N/A	#N/A	#N/A
11129	1441	Yes Had Ins	1-2Yrs	1-2Yrs	NULL	NULL	NULL	NULL	#N/A	#N/A	#N/A
357517	1442	Yes Had Ins	More than once per year	More than once per year	NULL	NULL	NULL	NULL	#N/A	#N/A	#N/A
359015	1443	Yes Had Ins	1-2Yrs	1-2Yrs	NULL	NULL	NULL	NULL	#N/A	#N/A	#N/A
43379	1444	Yes Had Ins	1-2Yrs	More than once per year	NULL	NULL	NULL	NULL	#N/A	#N/A	#N/A
369641	1445	Yes Had Ins	More than once per year	More than once per year	NULL	NULL	NULL	NULL	#N/A	#N/A	#N/A
80796	1446	Yes Had Ins	1-2Yrs	More than once per year	NULL	NULL	NULL	NULL	#N/A	#N/A	#N/A
374979	1447	Yes Had Ins	3-5Yrs	1-2Yrs	NULL	NULL	NULL	NULL	#N/A	#N/A	#N/A
379882	1448	Yes Had Ins	1-2Yrs	More than once per year	NULL	NULL	NULL	NULL	#N/A	#N/A	#N/A
75798	1449	Yes Had Ins	1-2Yrs	More than once per year	NULL	NULL	NULL	NULL	#N/A	#N/A	#N/A
373245	1450	Yes Had Ins	1-2Yrs	1-2Yrs	NULL	NULL	NULL	NULL	#N/A	#N/A	#N/A
343748	1451	Yes Had Ins	1-2Yrs	More than once per year	NULL	NULL	NULL	NULL	#N/A	#N/A	#N/A
141354	1452	Yes Had Ins	3-5Yrs	More than once per year	NULL	NULL	NULL	NULL	#N/A	#N/A	#N/A
165612	1453	Yes Had Ins	6-10 yrs	More than once per year	NULL	NULL	NULL	NULL	#N/A	#N/A	#N/A
380898	1454	Yes Had Ins	6-10 yrs	1-2Yrs	NULL	NULL	NULL	NULL	#N/A	#N/A	#N/A
157042	1455	Yes Had Ins	Not Sure	1-2Yrs	NULL	NULL	NULL	NULL	#N/A	#N/A	#N/A
307549	1456	Yes Had Ins	1-2Yrs	More than once per year	NULL	NULL	NULL	NULL	#N/A	#N/A	#N/A
21380	1457	Yes Had Ins	1-2Yrs	3-5Yrs	NULL	NULL	NULL	NULL	#N/A	#N/A	#N/A
292758	1458	Yes Had Ins	1-2Yrs	1-2Yrs	NULL	NULL	NULL	NULL	#N/A	#N/A	#N/A
263521	1459	Yes Had Ins	1-2Yrs	1-2Yrs	NULL	NULL	NULL	NULL	#N/A	#N/A	#N/A
377690	1460	Yes Had Ins	1-2Yrs	1-2Yrs	NULL	NULL	NULL	NULL	#N/A	#N/A	#N/A
297731	1461	Yes Had Ins	1-2Yrs	1-2Yrs	NULL	NULL	NULL	NULL	#N/A	#N/A	#N/A
162309	1462	Yes Had Ins	3-5Yrs	1-2Yrs	NULL	NULL	NULL	NULL	#N/A	#N/A	#N/A
51981	1463	Yes Had Ins	More than once per year	More than once per year	NULL	NULL	NULL	NULL	#N/A	#N/A	#N/A
78275	1464	Yes Had Ins	More than once per year	More than once per year	NULL	NULL	NULL	NULL	#N/A	#N/A	#N/A
373256	1465	Yes Had Ins	1-2Yrs	1-2Yrs	NULL	NULL	NULL	NULL	#N/A	#N/A	#N/A
63120	1466	Yes Had Ins	1-2Yrs	1-2Yrs	NULL	NULL	NULL	NULL	#N/A	#N/A	#N/A
41018	1467	Yes Had Ins	1-2Yrs	More than once per year	NULL	NULL	NULL	NULL	#N/A	#N/A	#N/A
252543	1468	Yes Had Ins	More than once per year	More than once per year	NULL	NULL	NULL	NULL	#N/A	#N/A	#N/A
354	1469	Yes Had Ins	1-2Yrs	More than once per year	NULL	NULL	NULL	NULL	#N/A	#N/A	#N/A
369210	1470	Yes Had Ins	3-5Yrs	1-2Yrs	NULL	NULL	NULL	NULL	#N/A	#N/A	#N/A
96118	1471	Yes Had Ins	3-5Yrs	More than once per year	NULL	NULL	NULL	NULL	#N/A	#N/A	#N/A
353074	1472	Yes Had Ins	1-2Yrs	More than once per year	NULL	NULL	NULL	NULL	#N/A	#N/A	#N/A
286866	1473	Yes Had Ins	More than once per year	More than once per year	NULL	NULL	NULL	NULL	#N/A	#N/A	#N/A
26502	1474	Yes Had Ins	1-2Yrs	1-2Yrs	NULL	NULL	NULL	NULL	#N/A	#N/A	#N/A
67112	1475	Yes Had Ins	1-2Yrs	More than once per year	NULL	NULL	NULL	NULL	#N/A	#N/A	#N/A
331239	1476	Yes Had Ins	1-2Yrs	1-2Yrs	NULL	NULL	NULL	NULL	#N/A	#N/A	#N/A
348121	1477	Yes Had Ins	1-2Yrs	More than once per year	NULL	NULL	NULL	NULL	#N/A	#N/A	#N/A
267567	1478	Yes Had Ins	1-2Yrs	More than once per year	NULL	NULL	NULL	NULL	#N/A	#N/A	#N/A
241405	1479	Yes Had Ins	1-2Yrs	More than once per year	NULL	NULL	NULL	NULL	#N/A	#N/A	#N/A
375318	1480	Yes Had Ins	1-2Yrs	More than once per year	NULL	NULL	NULL	NULL	#N/A	#N/A	#N/A
178617	1481	Yes Had Ins	1-2Yrs	More than once per year	NULL	NULL	NULL	NULL	#N/A	#N/A	#N/A
377380	1482	Yes Had Ins	3-5Yrs	More than once per year	NULL	NULL	NULL	NULL	#N/A	#N/A	#N/A
168529	1483	Yes Had Ins	1-2Yrs	More than once per year	NULL	NULL	NULL	NULL	#N/A	#N/A	#N/A
263995	1484	Yes Had Ins	3-5Yrs	More than once per year	NULL	NULL	NULL	NULL	#N/A	#N/A	#N/A
339305	1485	Yes Had Ins	1-2Yrs	1-2Yrs	NULL	NULL	NULL	NULL	#N/A	#N/A	#N/A
375165	1486	Yes Had Ins	Not Sure	Not Sure	NULL	NULL	NULL	NULL	#N/A	#N/A	#N/A
371605	1487	Yes Had Ins	6-10 yrs	More than once per year	NULL	NULL	NULL	NULL	#N/A	#N/A	#N/A
355521	1488	Yes Had Ins	1-2Yrs	More than once per year	NULL	NULL	NULL	NULL	#N/A	#N/A	#N/A
295147	1489	Yes Had Ins	1-2Yrs	1-2Yrs	NULL	NULL	NULL	NULL	#N/A	#N/A	#N/A
347927	1490	Yes Had Ins	Never	1-2Yrs	NULL	NULL	NULL	NULL	#N/A	#N/A	#N/A
260368	1491	Yes Had Ins	1-2Yrs	1-2Yrs	NULL	NULL	NULL	NULL	#N/A	#N/A	#N/A
40852	1492	Yes Had Ins	More than once per year	1-2Yrs	NULL	NULL	NULL	NULL	#N/A	#N/A	#N/A
68502	1493	Yes Had Ins	3-5Yrs	3-5Yrs	NULL	NULL	NULL	NULL	#N/A	#N/A	#N/A
35129	1494	Yes Had Ins	1-2Yrs	More than once per year	NULL	NULL	NULL	NULL	#N/A	#N/A	#N/A
366043	1495	Yes Had Ins	3-5Yrs	1-2Yrs	NULL	NULL	NULL	NULL	#N/A	#N/A	#N/A
316796	1496	Yes Had Ins	3-5Yrs	More than once per year	NULL	NULL	NULL	NULL	#N/A	#N/A	#N/A
243801	1497	Yes Had Ins	1-2Yrs	More than once per year	NULL	NULL	NULL	NULL	#N/A	#N/A	#N/A
356027	1498	Yes Had Ins	1-2Yrs	1-2Yrs	NULL	NULL	NULL	NULL	#N/A	#N/A	#N/A
357346	1499	Yes Had Ins	1-2Yrs	1-2Yrs	NULL	NULL	NULL	NULL	#N/A	#N/A	#N/A
383563	1500	Yes Had Ins	6-10 yrs	More than once per year	NULL	NULL	NULL	NULL	#N/A	#N/A	#N/A
102360	1501	Yes Had Ins	1-2Yrs	More than once per year	NULL	NULL	NULL	NULL	#N/A	#N/A	#N/A
301346	1502	Yes Had Ins	1-2Yrs	More than once per year	NULL	NULL	NULL	NULL	#N/A	#N/A	#N/A
372637	1503	Yes Had Ins	1-2Yrs	More than once per year	NULL	NULL	NULL	NULL	#N/A	#N/A	#N/A
95767	1504	Yes Had Ins	More than once per year	More than once per year	NULL	NULL	NULL	NULL	#N/A	#N/A	#N/A
374813	1505	Yes Had Ins	1-2Yrs	More than once per year	NULL	NULL	NULL	NULL	#N/A	#N/A	#N/A
15891	1506	Yes Had Ins	More than once per year	More than once per year	NULL	NULL	NULL	NULL	#N/A	#N/A	#N/A
122637	1507	Yes Had Ins	More than once per year	More than once per year	NULL	NULL	NULL	NULL	#N/A	#N/A	#N/A
377043	1508	Yes Had Ins	6-10 yrs	More than once per year	NULL	NULL	NULL	NULL	#N/A	#N/A	#N/A
376896	1509	Yes Had Ins	More than once per year	More than once per year	NULL	NULL	NULL	NULL	#N/A	#N/A	#N/A
323010	1510	Yes Had Ins	6-10 yrs	More than once per year	NULL	NULL	NULL	NULL	#N/A	#N/A	#N/A
236314	1511	Yes Had Ins	1-2Yrs	1-2Yrs	NULL	NULL	NULL	NULL	#N/A	#N/A	#N/A
124323	1512	Yes Had Ins	1-2Yrs	More than once per year	NULL	NULL	NULL	NULL	#N/A	#N/A	#N/A
84776	1513	Yes Had Ins	1-2Yrs	More than once per year	NULL	NULL	NULL	NULL	#N/A	#N/A	#N/A
378072	1514	Yes Had Ins	3-5Yrs	More than once per year	NULL	NULL	NULL	NULL	#N/A	#N/A	#N/A
370186	1515	Yes Had Ins	More than once per year	More than once per year	NULL	NULL	NULL	NULL	#N/A	#N/A	#N/A
346130	1516	Yes Had Ins	3-5Yrs	Not Sure	NULL	NULL	NULL	NULL	#N/A	#N/A	#N/A
339427	1517	Yes Had Ins	More than once per year	More than once per year	NULL	NULL	NULL	NULL	#N/A	#N/A	#N/A
93404	1518	Yes Had Ins	1-2Yrs	1-2Yrs	NULL	NULL	NULL	NULL	#N/A	#N/A	#N/A
348866	1519	Yes Had Ins	1-2Yrs	More than once per year	NULL	NULL	NULL	NULL	#N/A	#N/A	#N/A
5158	1520	Yes Had Ins	1-2Yrs	More than once per year	NULL	NULL	NULL	NULL	#N/A	#N/A	#N/A
378055	1521	Yes Had Ins	1-2Yrs	More than once per year	NULL	NULL	NULL	NULL	#N/A	#N/A	#N/A
311600	1522	Yes Had Ins	1-2Yrs	1-2Yrs	NULL	NULL	NULL	NULL	#N/A	#N/A	#N/A
25731	1523	Yes Had Ins	1-2Yrs	1-2Yrs	NULL	NULL	NULL	NULL	#N/A	#N/A	#N/A
50511	1524	Yes Had Ins	3-5Yrs	1-2Yrs	NULL	NULL	NULL	NULL	#N/A	#N/A	#N/A
20581	1525	Yes Had Ins	1-2Yrs	1-2Yrs	NULL	NULL	NULL	NULL	#N/A	#N/A	#N/A
2048	1526	Yes Had Ins	1-2Yrs	More than once per year	NULL	NULL	NULL	NULL	#N/A	#N/A	#N/A
211717	1527	Yes Had Ins	More than once per year	1-2Yrs	NULL	NULL	NULL	NULL	#N/A	#N/A	#N/A
12064	1528	Yes Had Ins	1-2Yrs	More than once per year	NULL	NULL	NULL	NULL	#N/A	#N/A	#N/A
60698	1529	Yes Had Ins	1-2Yrs	1-2Yrs	NULL	NULL	NULL	NULL	#N/A	#N/A	#N/A
283091	1530	Yes Had Ins	1-2Yrs	1-2Yrs	NULL	NULL	NULL	NULL	#N/A	#N/A	#N/A
357406	1531	Yes Had Ins	More than once per year	More than once per year	NULL	NULL	NULL	NULL	#N/A	#N/A	#N/A
100540	1532	Yes Had Ins	More than once per year	More than once per year	NULL	NULL	NULL	NULL	#N/A	#N/A	#N/A
94950	1533	Yes Had Ins	1-2Yrs	More than once per year	NULL	NULL	NULL	NULL	#N/A	#N/A	#N/A
18573	1534	Yes Had Ins	1-2Yrs	More than once per year	NULL	NULL	NULL	NULL	#N/A	#N/A	#N/A
320384	1535	Yes Had Ins	1-2Yrs	1-2Yrs	NULL	NULL	NULL	NULL	#N/A	#N/A	#N/A
330655	1536	Yes Had Ins	1-2Yrs	More than once per year	NULL	NULL	NULL	NULL	#N/A	#N/A	#N/A
7669	1537	Yes Had Ins	1-2Yrs	More than once per year	NULL	NULL	NULL	NULL	#N/A	#N/A	#N/A
371987	1538	Yes Had Ins	Never	3-5Yrs	NULL	NULL	NULL	NULL	#N/A	#N/A	#N/A
28521	1539	Yes Had Ins	More than once per year	More than once per year	NULL	NULL	NULL	NULL	#N/A	#N/A	#N/A
40480	1540	Yes Had Ins	1-2Yrs	1-2Yrs	NULL	NULL	NULL	NULL	#N/A	#N/A	#N/A
373522	1541	Yes Had Ins	1-2Yrs	1-2Yrs	NULL	NULL	NULL	NULL	#N/A	#N/A	#N/A
83156	1542	Yes Had Ins	1-2Yrs	More than once per year	NULL	NULL	NULL	NULL	#N/A	#N/A	#N/A
22445	1543	Yes Had Ins	More than once per year	More than once per year	NULL	NULL	NULL	NULL	#N/A	#N/A	#N/A
64306	1544	Yes Had Ins	1-2Yrs	More than once per year	NULL	NULL	NULL	NULL	#N/A	#N/A	#N/A
69235	1545	Yes Had Ins	1-2Yrs	More than once per year	NULL	NULL	NULL	NULL	#N/A	#N/A	#N/A
339936	1546	Yes Had Ins	1-2Yrs	More than once per year	NULL	NULL	NULL	NULL	#N/A	#N/A	#N/A
74468	1547	Yes Had Ins	More than once per year	More than once per year	NULL	NULL	NULL	NULL	#N/A	#N/A	#N/A
339419	1548	Yes Had Ins	1-2Yrs	1-2Yrs	NULL	NULL	NULL	NULL	#N/A	#N/A	#N/A
307529	1549	Yes Had Ins	More than once per year	More than once per year	NULL	NULL	NULL	NULL	#N/A	#N/A	#N/A
376276	1550	Yes Had Ins	3-5Yrs	More than once per year	NULL	NULL	NULL	NULL	#N/A	#N/A	#N/A
12837	1551	Yes Had Ins	1-2Yrs	1-2Yrs	NULL	NULL	NULL	NULL	#N/A	#N/A	#N/A
16073	1552	Yes Had Ins	1-2Yrs	1-2Yrs	NULL	NULL	NULL	NULL	#N/A	#N/A	#N/A
379158	1553	Yes Had Ins	1-2Yrs	1-2Yrs	NULL	NULL	NULL	NULL	#N/A	#N/A	#N/A
187533	1554	Yes Had Ins	1-2Yrs	1-2Yrs	NULL	NULL	NULL	NULL	#N/A	#N/A	#N/A
375001	1555	Yes Had Ins	Not Sure	More than once per year	NULL	NULL	NULL	NULL	#N/A	#N/A	#N/A
39415	1556	Yes Had Ins	3-5Yrs	3-5Yrs	NULL	NULL	NULL	NULL	#N/A	#N/A	#N/A
72696	1557	Yes Had Ins	1-2Yrs	1-2Yrs	NULL	NULL	NULL	NULL	#N/A	#N/A	#N/A
44637	1558	Yes Had Ins	1-2Yrs	1-2Yrs	NULL	NULL	NULL	NULL	#N/A	#N/A	#N/A
319425	1559	Yes Had Ins	1-2Yrs	More than once per year	NULL	NULL	NULL	NULL	#N/A	#N/A	#N/A
64779	1560	Yes Had Ins	1-2Yrs	1-2Yrs	NULL	NULL	NULL	NULL	#N/A	#N/A	#N/A
341932	1561	Yes Had Ins	3-5Yrs	1-2Yrs	NULL	NULL	NULL	NULL	#N/A	#N/A	#N/A
374224	1562	Yes Had Ins	Never	1-2Yrs	NULL	NULL	NULL	NULL	#N/A	#N/A	#N/A
39423	1563	Yes Had Ins	More than once per year	More than once per year	NULL	NULL	NULL	NULL	#N/A	#N/A	#N/A
375764	1564	Yes Had Ins	1-2Yrs	More than once per year	NULL	NULL	NULL	NULL	#N/A	#N/A	#N/A
302719	1565	Yes Had Ins	1-2Yrs	1-2Yrs	NULL	NULL	NULL	NULL	#N/A	#N/A	#N/A
376616	1566	Yes Had Ins	6-10 yrs	3-5Yrs	NULL	NULL	NULL	NULL	#N/A	#N/A	#N/A
177438	1567	Yes Had Ins	More than once per year	More than once per year	NULL	NULL	NULL	NULL	#N/A	#N/A	#N/A
276532	1568	Yes Had Ins	More than once per year	More than once per year	NULL	NULL	NULL	NULL	#N/A	#N/A	#N/A
89942	1569	Yes Had Ins	1-2Yrs	More than once per year	NULL	NULL	NULL	NULL	#N/A	#N/A	#N/A
84974	1570	Yes Had Ins	More than once per year	More than once per year	NULL	NULL	NULL	NULL	#N/A	#N/A	#N/A
68424	1571	Yes Had Ins	1-2Yrs	1-2Yrs	NULL	NULL	NULL	NULL	#N/A	#N/A	#N/A
63412	1572	Yes Had Ins	1-2Yrs	More than once per year	NULL	NULL	NULL	NULL	#N/A	#N/A	#N/A
315226	1573	Yes Had Ins	1-2Yrs	1-2Yrs	NULL	NULL	NULL	NULL	#N/A	#N/A	#N/A
50458	1574	Yes Had Ins	1-2Yrs	More than once per year	NULL	NULL	NULL	NULL	#N/A	#N/A	#N/A
380516	1575	Yes Had Ins	3-5Yrs	More than once per year	NULL	NULL	NULL	NULL	#N/A	#N/A	#N/A
375911	1576	Yes Had Ins	1-2Yrs	1-2Yrs	NULL	NULL	NULL	NULL	#N/A	#N/A	#N/A
295811	1577	Yes Had Ins	1-2Yrs	More than once per year	NULL	NULL	NULL	NULL	#N/A	#N/A	#N/A
346611	1578	Yes Had Ins	1-2Yrs	1-2Yrs	NULL	NULL	NULL	NULL	#N/A	#N/A	#N/A
12834	1579	Yes Had Ins	1-2Yrs	1-2Yrs	NULL	NULL	NULL	NULL	#N/A	#N/A	#N/A
374825	1580	Yes Had Ins	1-2Yrs	3-5Yrs	NULL	NULL	NULL	NULL	#N/A	#N/A	#N/A
385443	1581	Yes Had Ins	1-2Yrs	1-2Yrs	NULL	NULL	NULL	NULL	#N/A	#N/A	#N/A
323366	1582	Yes Had Ins	1-2Yrs	1-2Yrs	NULL	NULL	NULL	NULL	#N/A	#N/A	#N/A
28058	1583	Yes Had Ins	1-2Yrs	1-2Yrs	NULL	NULL	NULL	NULL	#N/A	#N/A	#N/A
373392	1584	Yes Had Ins	3-5Yrs	1-2Yrs	NULL	NULL	NULL	NULL	#N/A	#N/A	#N/A
378379	1585	Yes Had Ins	1-2Yrs	More than once per year	NULL	NULL	NULL	NULL	#N/A	#N/A	#N/A
375328	1586	Yes Had Ins	1-2Yrs	1-2Yrs	NULL	NULL	NULL	NULL	#N/A	#N/A	#N/A
109517	1587	Yes Had Ins	1-2Yrs	More than once per year	NULL	NULL	NULL	NULL	#N/A	#N/A	#N/A
375081	1588	Yes Had Ins	1-2Yrs	More than once per year	NULL	NULL	NULL	NULL	#N/A	#N/A	#N/A
333515	1589	Yes Had Ins	1-2Yrs	1-2Yrs	NULL	NULL	NULL	NULL	#N/A	#N/A	#N/A
224018	1590	Yes Had Ins	1-2Yrs	1-2Yrs	NULL	NULL	NULL	NULL	#N/A	#N/A	#N/A
234117	1591	Yes Had Ins	1-2Yrs	1-2Yrs	NULL	NULL	NULL	NULL	#N/A	#N/A	#N/A
23833	1592	Yes Had Ins	Not Sure	More than once per year	NULL	NULL	NULL	NULL	#N/A	#N/A	#N/A
62208	1593	Yes Had Ins	More than once per year	More than once per year	NULL	NULL	NULL	NULL	#N/A	#N/A	#N/A
12340	1594	Yes Had Ins	1-2Yrs	More than once per year	NULL	NULL	NULL	NULL	#N/A	#N/A	#N/A
260186	1595	Yes Had Ins	3-5Yrs	1-2Yrs	NULL	NULL	NULL	NULL	#N/A	#N/A	#N/A
75191	1596	Yes Had Ins	1-2Yrs	1-2Yrs	NULL	NULL	NULL	NULL	#N/A	#N/A	#N/A
70530	1597	Yes Had Ins	1-2Yrs	3-5Yrs	NULL	NULL	NULL	NULL	#N/A	#N/A	#N/A
22213	1598	Yes Had Ins	1-2Yrs	More than once per year	NULL	NULL	NULL	NULL	#N/A	#N/A	#N/A
325679	1599	Yes Had Ins	6-10 yrs	More than once per year	NULL	NULL	NULL	NULL	#N/A	#N/A	#N/A
351311	1600	Yes Had Ins	1-2Yrs	More than once per year	NULL	NULL	NULL	NULL	#N/A	#N/A	#N/A
301195	1601	Yes Had Ins	3-5Yrs	3-5Yrs	NULL	NULL	NULL	NULL	#N/A	#N/A	#N/A
246740	1602	Yes Had Ins	1-2Yrs	1-2Yrs	NULL	NULL	NULL	NULL	#N/A	#N/A	#N/A
385176	1603	Yes Had Ins	3-5Yrs	3-5Yrs	NULL	NULL	NULL	NULL	#N/A	#N/A	#N/A
373463	1604	Yes Had Ins	3-5Yrs	More than once per year	NULL	NULL	NULL	NULL	#N/A	#N/A	#N/A
44457	1605	Yes Had Ins	3-5Yrs	More than once per year	NULL	NULL	NULL	NULL	#N/A	#N/A	#N/A
230666	1606	Yes Had Ins	6-10 yrs	More than once per year	NULL	NULL	NULL	NULL	#N/A	#N/A	#N/A
67511	1607	Yes Had Ins	More than once per year	More than once per year	NULL	NULL	NULL	NULL	#N/A	#N/A	#N/A
223599	1608	Yes Had Ins	More than once per year	More than once per year	NULL	NULL	NULL	NULL	#N/A	#N/A	#N/A
347598	1609	Yes Had Ins	1-2Yrs	More than once per year	NULL	NULL	NULL	NULL	#N/A	#N/A	#N/A
39100	1610	Yes Had Ins	1-2Yrs	More than once per year	NULL	NULL	NULL	NULL	#N/A	#N/A	#N/A
385105	1611	Yes Had Ins	Never	More than once per year	NULL	NULL	NULL	NULL	#N/A	#N/A	#N/A
117001	1612	Yes Had Ins	1-2Yrs	More than once per year	NULL	NULL	NULL	NULL	#N/A	#N/A	#N/A
19945	1613	Yes Had Ins	1-2Yrs	More than once per year	NULL	NULL	NULL	NULL	#N/A	#N/A	#N/A
340663	1614	Yes Had Ins	1-2Yrs	1-2Yrs	NULL	NULL	NULL	NULL	#N/A	#N/A	#N/A
222603	1615	Yes Had Ins	6-10 yrs	3-5Yrs	NULL	NULL	NULL	NULL	#N/A	#N/A	#N/A
333175	1616	Yes Had Ins	1-2Yrs	1-2Yrs	NULL	NULL	NULL	NULL	#N/A	#N/A	#N/A
71911	1617	Yes Had Ins	6-10 yrs	3-5Yrs	NULL	NULL	NULL	NULL	#N/A	#N/A	#N/A
220684	1618	Yes Had Ins	3-5Yrs	More than once per year	NULL	NULL	NULL	NULL	#N/A	#N/A	#N/A
87293	1619	Yes Had Ins	3-5Yrs	1-2Yrs	NULL	NULL	NULL	NULL	#N/A	#N/A	#N/A
55248	1620	Yes Had Ins	More than once per year	More than once per year	NULL	NULL	NULL	NULL	#N/A	#N/A	#N/A
252160	1621	Yes Had Ins	1-2Yrs	1-2Yrs	NULL	NULL	NULL	NULL	#N/A	#N/A	#N/A
387491	1622	Yes Had Ins	6-10 yrs	More than once per year	NULL	NULL	NULL	NULL	#N/A	#N/A	#N/A
262896	1623	Yes Had Ins	1-2Yrs	More than once per year	NULL	NULL	NULL	NULL	#N/A	#N/A	#N/A
238254	1624	Yes Had Ins	More than once per year	1-2Yrs	NULL	NULL	NULL	NULL	#N/A	#N/A	#N/A
50501	1625	Yes Had Ins	3-5Yrs	More than once per year	NULL	NULL	NULL	NULL	#N/A	#N/A	#N/A
374686	1626	Yes Had Ins	6-10 yrs	More than once per year	NULL	NULL	NULL	NULL	#N/A	#N/A	#N/A
30145	1627	Yes Had Ins	More than once per year	More than once per year	NULL	NULL	NULL	NULL	#N/A	#N/A	#N/A
80149	1628	Yes Had Ins	1-2Yrs	1-2Yrs	NULL	NULL	NULL	NULL	#N/A	#N/A	#N/A
34668	1629	Yes Had Ins	3-5Yrs	1-2Yrs	NULL	NULL	NULL	NULL	#N/A	#N/A	#N/A
38503	1630	Yes Had Ins	1-2Yrs	1-2Yrs	NULL	NULL	NULL	NULL	#N/A	#N/A	#N/A
87961	1631	Yes Had Ins	6-10 yrs	6-10 yrs	NULL	NULL	NULL	NULL	#N/A	#N/A	#N/A
222032	1632	Yes Had Ins	1-2Yrs	1-2Yrs	NULL	NULL	NULL	NULL	#N/A	#N/A	#N/A
52334	1633	Yes Had Ins	1-2Yrs	1-2Yrs	NULL	NULL	NULL	NULL	#N/A	#N/A	#N/A
275025	1634	Yes Had Ins	1-2Yrs	More than once per year	NULL	NULL	NULL	NULL	#N/A	#N/A	#N/A
338278	1635	Yes Had Ins	1-2Yrs	1-2Yrs	NULL	NULL	NULL	NULL	#N/A	#N/A	#N/A
221660	1636	Yes Had Ins	1-2Yrs	1-2Yrs	NULL	NULL	NULL	NULL	#N/A	#N/A	#N/A
79199	1637	Yes Had Ins	More than once per year	More than once per year	NULL	NULL	NULL	NULL	#N/A	#N/A	#N/A
335370	1638	Yes Had Ins	More than once per year	More than once per year	NULL	NULL	NULL	NULL	#N/A	#N/A	#N/A
26142	1639	Yes Had Ins	3-5Yrs	More than once per year	NULL	NULL	NULL	NULL	#N/A	#N/A	#N/A
94305	1640	Yes Had Ins	1-2Yrs	1-2Yrs	NULL	NULL	NULL	NULL	#N/A	#N/A	#N/A
244376	1641	Yes Had Ins	1-2Yrs	Never	NULL	NULL	NULL	NULL	#N/A	#N/A	#N/A
310659	1642	Yes Had Ins	1-2Yrs	More than once per year	NULL	NULL	NULL	NULL	#N/A	#N/A	#N/A
368351	1643	Yes Had Ins	1-2Yrs	1-2Yrs	NULL	NULL	NULL	NULL	#N/A	#N/A	#N/A
173055	1644	Yes Had Ins	6-10 yrs	More than once per year	NULL	NULL	NULL	NULL	#N/A	#N/A	#N/A
314128	1645	Yes Had Ins	More than once per year	More than once per year	NULL	NULL	NULL	NULL	#N/A	#N/A	#N/A
23879	1646	Yes Had Ins	1-2Yrs	1-2Yrs	NULL	NULL	NULL	NULL	#N/A	#N/A	#N/A
83076	1647	Yes Had Ins	More than once per year	More than once per year	NULL	NULL	NULL	NULL	#N/A	#N/A	#N/A
345914	1648	Yes Had Ins	6-10 yrs	More than once per year	NULL	NULL	NULL	NULL	#N/A	#N/A	#N/A
373584	1649	Yes Had Ins	Not Sure	More than once per year	NULL	NULL	NULL	NULL	#N/A	#N/A	#N/A
64609	1650	Yes Had Ins	1-2Yrs	1-2Yrs	NULL	NULL	NULL	NULL	#N/A	#N/A	#N/A
254132	1651	Yes Had Ins	More than once per year	More than once per year	NULL	NULL	NULL	NULL	#N/A	#N/A	#N/A
374631	1652	Yes Had Ins	1-2Yrs	More than once per year	NULL	NULL	NULL	NULL	#N/A	#N/A	#N/A
68908	1653	Yes Had Ins	More than once per year	More than once per year	NULL	NULL	NULL	NULL	#N/A	#N/A	#N/A
357954	1654	Yes Had Ins	1-2Yrs	More than once per year	NULL	NULL	NULL	NULL	#N/A	#N/A	#N/A
352569	1655	Yes Had Ins	1-2Yrs	More than once per year	NULL	NULL	NULL	NULL	#N/A	#N/A	#N/A
235318	1656	Yes Had Ins	More than once per year	More than once per year	NULL	NULL	NULL	NULL	#N/A	#N/A	#N/A
371912	1657	Yes Had Ins	1-2Yrs	Not Sure	NULL	NULL	NULL	NULL	#N/A	#N/A	#N/A
380371	1658	Yes Had Ins	1-2Yrs	More than once per year	NULL	NULL	NULL	NULL	#N/A	#N/A	#N/A
272515	1659	Yes Had Ins	3-5Yrs	1-2Yrs	NULL	NULL	NULL	NULL	#N/A	#N/A	#N/A
70851	1660	Yes Had Ins	3-5Yrs	1-2Yrs	NULL	NULL	NULL	NULL	#N/A	#N/A	#N/A
358859	1661	Yes Had Ins	More than once per year	More than once per year	NULL	NULL	NULL	NULL	#N/A	#N/A	#N/A
214180	1662	Yes Had Ins	1-2Yrs	More than once per year	NULL	NULL	NULL	NULL	#N/A	#N/A	#N/A
195720	1663	Yes Had Ins	1-2Yrs	1-2Yrs	NULL	NULL	NULL	NULL	#N/A	#N/A	#N/A
367803	1664	Yes Had Ins	1-2Yrs	1-2Yrs	NULL	NULL	NULL	NULL	#N/A	#N/A	#N/A
82948	1665	Yes Had Ins	1-2Yrs	3-5Yrs	NULL	NULL	NULL	NULL	#N/A	#N/A	#N/A
74235	1666	Yes Had Ins	3-5Yrs	3-5Yrs	NULL	NULL	NULL	NULL	#N/A	#N/A	#N/A
331715	1667	Yes Had Ins	Not Sure	Not Sure	NULL	NULL	NULL	NULL	#N/A	#N/A	#N/A
372258	1668	Yes Had Ins	1-2Yrs	More than once per year	NULL	NULL	NULL	NULL	#N/A	#N/A	#N/A
76065	1669	Yes Had Ins	More than once per year	More than once per year	NULL	NULL	NULL	NULL	#N/A	#N/A	#N/A
318247	1670	Yes Had Ins	1-2Yrs	1-2Yrs	NULL	NULL	NULL	NULL	#N/A	#N/A	#N/A
4197	1671	Yes Had Ins	More than once per year	More than once per year	NULL	NULL	NULL	NULL	#N/A	#N/A	#N/A
351778	1672	Yes Had Ins	1-2Yrs	1-2Yrs	NULL	NULL	NULL	NULL	#N/A	#N/A	#N/A
372554	1673	Yes Had Ins	3-5Yrs	1-2Yrs	NULL	NULL	NULL	NULL	#N/A	#N/A	#N/A
275431	1674	Yes Had Ins	More than once per year	More than once per year	NULL	NULL	NULL	NULL	#N/A	#N/A	#N/A
155125	1675	Yes Had Ins	3-5Yrs	3-5Yrs	NULL	NULL	NULL	NULL	#N/A	#N/A	#N/A
13566	1676	Yes Had Ins	1-2Yrs	1-2Yrs	NULL	NULL	NULL	NULL	#N/A	#N/A	#N/A
386934	1677	Yes Had Ins	1-2Yrs	1-2Yrs	NULL	NULL	NULL	NULL	#N/A	#N/A	#N/A
367784	1678	Yes Had Ins	1-2Yrs	1-2Yrs	NULL	NULL	NULL	NULL	#N/A	#N/A	#N/A
374061	1679	Yes Had Ins	1-2Yrs	More than once per year	NULL	NULL	NULL	NULL	#N/A	#N/A	#N/A
363170	1680	Yes Had Ins	1-2Yrs	1-2Yrs	NULL	NULL	NULL	NULL	#N/A	#N/A	#N/A
52839	1681	Yes Had Ins	1-2Yrs	1-2Yrs	NULL	NULL	NULL	NULL	#N/A	#N/A	#N/A
361711	1682	Yes Had Ins	3-5Yrs	More than once per year	NULL	NULL	NULL	NULL	#N/A	#N/A	#N/A
58742	1683	Yes Had Ins	More than once per year	More than once per year	NULL	NULL	NULL	NULL	#N/A	#N/A	#N/A
36661	1684	Yes Had Ins	1-2Yrs	More than once per year	NULL	NULL	NULL	NULL	#N/A	#N/A	#N/A
276719	1685	Yes Had Ins	1-2Yrs	More than once per year	NULL	NULL	NULL	NULL	#N/A	#N/A	#N/A
373124	1686	Yes Had Ins	1-2Yrs	1-2Yrs	NULL	NULL	NULL	NULL	#N/A	#N/A	#N/A
58786	1687	Yes Had Ins	3-5Yrs	1-2Yrs	NULL	NULL	NULL	NULL	#N/A	#N/A	#N/A
312584	1688	Yes Had Ins	More than once per year	More than once per year	NULL	NULL	NULL	NULL	#N/A	#N/A	#N/A
3135	1689	Yes Had Ins	More than once per year	More than once per year	NULL	NULL	NULL	NULL	#N/A	#N/A	#N/A
8382	1690	Yes Had Ins	1-2Yrs	1-2Yrs	NULL	NULL	NULL	NULL	#N/A	#N/A	#N/A
100050	1691	Yes Had Ins	3-5Yrs	1-2Yrs	NULL	NULL	NULL	NULL	#N/A	#N/A	#N/A
355850	1692	Yes Had Ins	1-2Yrs	More than once per year	NULL	NULL	NULL	NULL	#N/A	#N/A	#N/A
92393	1693	Yes Had Ins	1-2Yrs	1-2Yrs	NULL	NULL	NULL	NULL	#N/A	#N/A	#N/A
376974	1694	Yes Had Ins	Not Sure	More than once per year	NULL	NULL	NULL	NULL	#N/A	#N/A	#N/A
372036	1695	Yes Had Ins	Never	1-2Yrs	NULL	NULL	NULL	NULL	#N/A	#N/A	#N/A
373931	1696	Yes Had Ins	More than once per year	Never	NULL	NULL	NULL	NULL	#N/A	#N/A	#N/A
373665	1697	Yes Had Ins	6-10 yrs	More than once per year	NULL	NULL	NULL	NULL	#N/A	#N/A	#N/A
93115	1698	Yes Had Ins	More than once per year	More than once per year	NULL	NULL	NULL	NULL	#N/A	#N/A	#N/A
12758	1699	Yes Had Ins	More than once per year	More than once per year	NULL	NULL	NULL	NULL	#N/A	#N/A	#N/A
208612	1700	Yes Had Ins	1-2Yrs	1-2Yrs	NULL	NULL	NULL	NULL	#N/A	#N/A	#N/A
372524	1701	Yes Had Ins	Never	More than once per year	NULL	NULL	NULL	NULL	#N/A	#N/A	#N/A
371132	1702	Yes Had Ins	1-2Yrs	3-5Yrs	NULL	NULL	NULL	NULL	#N/A	#N/A	#N/A
375562	1703	Yes Had Ins	1-2Yrs	1-2Yrs	NULL	NULL	NULL	NULL	#N/A	#N/A	#N/A
380028	1704	Yes Had Ins	1-2Yrs	1-2Yrs	NULL	NULL	NULL	NULL	#N/A	#N/A	#N/A
380464	1705	Yes Had Ins	More than once per year	1-2Yrs	NULL	NULL	NULL	NULL	#N/A	#N/A	#N/A
355034	1706	Yes Had Ins	1-2Yrs	More than once per year	NULL	NULL	NULL	NULL	#N/A	#N/A	#N/A
311359	1707	Yes Had Ins	1-2Yrs	1-2Yrs	NULL	NULL	NULL	NULL	#N/A	#N/A	#N/A
4398	1708	Yes Had Ins	More than once per year	More than once per year	NULL	NULL	NULL	NULL	#N/A	#N/A	#N/A
374553	1709	Yes Had Ins	1-2Yrs	More than once per year	NULL	NULL	NULL	NULL	#N/A	#N/A	#N/A
21680	1710	Yes Had Ins	1-2Yrs	More than once per year	NULL	NULL	NULL	NULL	#N/A	#N/A	#N/A
7360	1711	Yes Had Ins	1-2Yrs	1-2Yrs	NULL	NULL	NULL	NULL	#N/A	#N/A	#N/A
5841	1712	Yes Had Ins	1-2Yrs	1-2Yrs	NULL	NULL	NULL	NULL	#N/A	#N/A	#N/A
376138	1713	Yes Had Ins	1-2Yrs	More than once per year	NULL	NULL	NULL	NULL	#N/A	#N/A	#N/A
305409	1714	Yes Had Ins	1-2Yrs	1-2Yrs	NULL	NULL	NULL	NULL	#N/A	#N/A	#N/A
372854	1715	Yes Had Ins	1-2Yrs	1-2Yrs	NULL	NULL	NULL	NULL	#N/A	#N/A	#N/A
376927	1716	Yes Had Ins	3-5Yrs	More than once per year	NULL	NULL	NULL	NULL	#N/A	#N/A	#N/A
78200	1717	Yes Had Ins	1-2Yrs	1-2Yrs	NULL	NULL	NULL	NULL	#N/A	#N/A	#N/A
309808	1718	Yes Had Ins	3-5Yrs	1-2Yrs	NULL	NULL	NULL	NULL	#N/A	#N/A	#N/A
343739	1719	Yes Had Ins	1-2Yrs	1-2Yrs	NULL	NULL	NULL	NULL	#N/A	#N/A	#N/A
372393	1720	Yes Had Ins	Never	More than once per year	NULL	NULL	NULL	NULL	#N/A	#N/A	#N/A
376655	1721	Yes Had Ins	1-2Yrs	1-2Yrs	NULL	NULL	NULL	NULL	#N/A	#N/A	#N/A
297942	1722	Yes Had Ins	1-2Yrs	More than once per year	NULL	NULL	NULL	NULL	#N/A	#N/A	#N/A
263034	1723	Yes Had Ins	More than once per year	1-2Yrs	NULL	NULL	NULL	NULL	#N/A	#N/A	#N/A
323185	1724	Yes Had Ins	1-2Yrs	1-2Yrs	NULL	NULL	NULL	NULL	#N/A	#N/A	#N/A
377080	1725	Yes Had Ins	1-2Yrs	1-2Yrs	NULL	NULL	NULL	NULL	#N/A	#N/A	#N/A
374832	1726	Yes Had Ins	More than once per year	More than once per year	NULL	NULL	NULL	NULL	#N/A	#N/A	#N/A
130400	1727	Yes Had Ins	1-2Yrs	1-2Yrs	NULL	NULL	NULL	NULL	#N/A	#N/A	#N/A
281756	1728	Yes Had Ins	3-5Yrs	More than once per year	NULL	NULL	NULL	NULL	#N/A	#N/A	#N/A
371863	1729	Yes Had Ins	3-5Yrs	1-2Yrs	NULL	NULL	NULL	NULL	#N/A	#N/A	#N/A
365644	1730	Yes Had Ins	Not Sure	Not Sure	NULL	NULL	NULL	NULL	#N/A	#N/A	#N/A
331912	1731	Yes Had Ins	1-2Yrs	More than once per year	NULL	NULL	NULL	NULL	#N/A	#N/A	#N/A
339273	1732	Yes Had Ins	More than once per year	1-2Yrs	NULL	NULL	NULL	NULL	#N/A	#N/A	#N/A
13951	1733	Yes Had Ins	1-2Yrs	More than once per year	NULL	NULL	NULL	NULL	#N/A	#N/A	#N/A
361986	1734	Yes Had Ins	Not Sure	More than once per year	NULL	NULL	NULL	NULL	#N/A	#N/A	#N/A
351325	1735	Yes Had Ins	1-2Yrs	1-2Yrs	NULL	NULL	NULL	NULL	#N/A	#N/A	#N/A
335470	1736	Yes Had Ins	More than once per year	More than once per year	NULL	NULL	NULL	NULL	#N/A	#N/A	#N/A
48326	1737	Yes Had Ins	1-2Yrs	1-2Yrs	NULL	NULL	NULL	NULL	#N/A	#N/A	#N/A
67580	1738	Yes Had Ins	1-2Yrs	1-2Yrs	NULL	NULL	NULL	NULL	#N/A	#N/A	#N/A
350335	1739	Yes Had Ins	More than once per year	More than once per year	NULL	NULL	NULL	NULL	#N/A	#N/A	#N/A
72519	1740	Yes Had Ins	1-2Yrs	More than once per year	NULL	NULL	NULL	NULL	#N/A	#N/A	#N/A
380993	1741	Yes Had Ins	1-2Yrs	More than once per year	NULL	NULL	NULL	NULL	#N/A	#N/A	#N/A
323566	1742	Yes Had Ins	1-2Yrs	1-2Yrs	NULL	NULL	NULL	NULL	#N/A	#N/A	#N/A
371288	1743	Yes Had Ins	1-2Yrs	1-2Yrs	NULL	NULL	NULL	NULL	#N/A	#N/A	#N/A
372095	1744	Yes Had Ins	1-2Yrs	More than once per year	NULL	NULL	NULL	NULL	#N/A	#N/A	#N/A
360783	1745	Yes Had Ins	1-2Yrs	1-2Yrs	NULL	NULL	NULL	NULL	#N/A	#N/A	#N/A
381810	1746	Yes Had Ins	1-2Yrs	1-2Yrs	NULL	NULL	NULL	NULL	#N/A	#N/A	#N/A
330255	1747	Yes Had Ins	Never	Never	NULL	NULL	NULL	NULL	#N/A	#N/A	#N/A
262873	1748	Yes Had Ins	1-2Yrs	More than once per year	NULL	NULL	NULL	NULL	#N/A	#N/A	#N/A
314837	1749	Yes Had Ins	More than once per year	More than once per year	NULL	NULL	NULL	NULL	#N/A	#N/A	#N/A
376633	1750	Yes Had Ins	3-5Yrs	More than once per year	NULL	NULL	NULL	NULL	#N/A	#N/A	#N/A
48408	1751	Yes Had Ins	1-2Yrs	More than once per year	NULL	NULL	NULL	NULL	#N/A	#N/A	#N/A
290065	1752	Yes Had Ins	More than once per year	More than once per year	NULL	NULL	NULL	NULL	#N/A	#N/A	#N/A
377509	1753	Yes Had Ins	6-10 yrs	More than once per year	NULL	NULL	NULL	NULL	#N/A	#N/A	#N/A
81406	1754	Yes Had Ins	More than once per year	More than once per year	NULL	NULL	NULL	NULL	#N/A	#N/A	#N/A
366825	1755	Yes Had Ins	More than once per year	More than once per year	NULL	NULL	NULL	NULL	#N/A	#N/A	#N/A
99098	1756	Yes Had Ins	1-2Yrs	1-2Yrs	NULL	NULL	NULL	NULL	#N/A	#N/A	#N/A
394	1757	Yes Had Ins	3-5Yrs	Never	NULL	NULL	NULL	NULL	#N/A	#N/A	#N/A
313447	1758	Yes Had Ins	1-2Yrs	1-2Yrs	NULL	NULL	NULL	NULL	#N/A	#N/A	#N/A
371072	1759	Yes Had Ins	1-2Yrs	1-2Yrs	NULL	NULL	NULL	NULL	#N/A	#N/A	#N/A
3093	1760	Yes Had Ins	More than once per year	More than once per year	NULL	NULL	NULL	NULL	#N/A	#N/A	#N/A
347417	1761	Yes Had Ins	1-2Yrs	1-2Yrs	NULL	NULL	NULL	NULL	#N/A	#N/A	#N/A
24220	1762	Yes Had Ins	1-2Yrs	1-2Yrs	NULL	NULL	NULL	NULL	#N/A	#N/A	#N/A
377424	1763	Yes Had Ins	1-2Yrs	More than once per year	NULL	NULL	NULL	NULL	#N/A	#N/A	#N/A
6583	1764	Yes Had Ins	More than once per year	1-2Yrs	NULL	NULL	NULL	NULL	#N/A	#N/A	#N/A
321976	1765	Yes Had Ins	More than once per year	1-2Yrs	NULL	NULL	NULL	NULL	#N/A	#N/A	#N/A
374537	1766	Yes Had Ins	1-2Yrs	More than once per year	NULL	NULL	NULL	NULL	#N/A	#N/A	#N/A
373974	1767	Yes Had Ins	6-10 yrs	More than once per year	NULL	NULL	NULL	NULL	#N/A	#N/A	#N/A
344805	1768	Yes Had Ins	1-2Yrs	More than once per year	NULL	NULL	NULL	NULL	#N/A	#N/A	#N/A
375959	1769	Yes Had Ins	3-5Yrs	More than once per year	NULL	NULL	NULL	NULL	#N/A	#N/A	#N/A
230162	1770	Yes Had Ins	1-2Yrs	More than once per year	NULL	NULL	NULL	NULL	#N/A	#N/A	#N/A
368681	1771	Yes Had Ins	More than once per year	1-2Yrs	NULL	NULL	NULL	NULL	#N/A	#N/A	#N/A
33666	1772	Yes Had Ins	1-2Yrs	1-2Yrs	NULL	NULL	NULL	NULL	#N/A	#N/A	#N/A
344655	1773	Yes Had Ins	1-2Yrs	1-2Yrs	NULL	NULL	NULL	NULL	#N/A	#N/A	#N/A
187699	1774	Yes Had Ins	3-5Yrs	More than once per year	NULL	NULL	NULL	NULL	#N/A	#N/A	#N/A
198127	1775	Yes Had Ins	1-2Yrs	Never	NULL	NULL	NULL	NULL	#N/A	#N/A	#N/A
299721	1776	Yes Had Ins	1-2Yrs	1-2Yrs	NULL	NULL	NULL	NULL	#N/A	#N/A	#N/A
42797	1777	Yes Had Ins	3-5Yrs	1-2Yrs	NULL	NULL	NULL	NULL	#N/A	#N/A	#N/A
374725	1778	Yes Had Ins	1-2Yrs	1-2Yrs	NULL	NULL	NULL	NULL	#N/A	#N/A	#N/A
350181	1779	Yes Had Ins	1-2Yrs	More than once per year	NULL	NULL	NULL	NULL	#N/A	#N/A	#N/A
18971	1780	Yes Had Ins	1-2Yrs	1-2Yrs	NULL	NULL	NULL	NULL	#N/A	#N/A	#N/A
60707	1781	Yes Had Ins	1-2Yrs	1-2Yrs	NULL	NULL	NULL	NULL	#N/A	#N/A	#N/A
31916	1782	Yes Had Ins	3-5Yrs	More than once per year	NULL	NULL	NULL	NULL	#N/A	#N/A	#N/A
86591	1783	Yes Had Ins	More than once per year	1-2Yrs	NULL	NULL	NULL	NULL	#N/A	#N/A	#N/A
258054	1784	Yes Had Ins	1-2Yrs	1-2Yrs	NULL	NULL	NULL	NULL	#N/A	#N/A	#N/A
32257	1785	Yes Had Ins	1-2Yrs	More than once per year	NULL	NULL	NULL	NULL	#N/A	#N/A	#N/A
378418	1786	Yes Had Ins	1-2Yrs	1-2Yrs	NULL	NULL	NULL	NULL	#N/A	#N/A	#N/A
372177	1787	Yes Had Ins	1-2Yrs	More than once per year	NULL	NULL	NULL	NULL	#N/A	#N/A	#N/A
63127	1788	Yes Had Ins	1-2Yrs	More than once per year	NULL	NULL	NULL	NULL	#N/A	#N/A	#N/A
4807	1789	Yes Had Ins	1-2Yrs	1-2Yrs	NULL	NULL	NULL	NULL	#N/A	#N/A	#N/A
295084	1790	Yes Had Ins	1-2Yrs	1-2Yrs	NULL	NULL	NULL	NULL	#N/A	#N/A	#N/A
356262	1791	Yes Had Ins	1-2Yrs	1-2Yrs	NULL	NULL	NULL	NULL	#N/A	#N/A	#N/A
828	1792	Yes Had Ins	1-2Yrs	1-2Yrs	NULL	NULL	NULL	NULL	#N/A	#N/A	#N/A
68167	1793	Yes Had Ins	1-2Yrs	More than once per year	NULL	NULL	NULL	NULL	#N/A	#N/A	#N/A
76473	1794	Yes Had Ins	More than once per year	More than once per year	NULL	NULL	NULL	NULL	#N/A	#N/A	#N/A
375452	1795	Yes Had Ins	1-2Yrs	1-2Yrs	NULL	NULL	NULL	NULL	#N/A	#N/A	#N/A
200428	1796	Yes Had Ins	More than once per year	More than once per year	NULL	NULL	NULL	NULL	#N/A	#N/A	#N/A
375412	1797	Yes Had Ins	1-2Yrs	1-2Yrs	NULL	NULL	NULL	NULL	#N/A	#N/A	#N/A
268860	1798	Yes Had Ins	1-2Yrs	More than once per year	NULL	NULL	NULL	NULL	#N/A	#N/A	#N/A
364618	1799	Yes Had Ins	1-2Yrs	More than once per year	NULL	NULL	NULL	NULL	#N/A	#N/A	#N/A
39462	1800	Yes Had Ins	1-2Yrs	1-2Yrs	NULL	NULL	NULL	NULL	#N/A	#N/A	#N/A
373514	1801	Yes Had Ins	1-2Yrs	1-2Yrs	NULL	NULL	NULL	NULL	#N/A	#N/A	#N/A
8142	1802	Yes Had Ins	1-2Yrs	More than once per year	NULL	NULL	NULL	NULL	#N/A	#N/A	#N/A
88659	1803	Yes Had Ins	More than once per year	More than once per year	NULL	NULL	NULL	NULL	#N/A	#N/A	#N/A
5834	1804	Yes Had Ins	1-2Yrs	1-2Yrs	NULL	NULL	NULL	NULL	#N/A	#N/A	#N/A
75634	1805	Yes Had Ins	1-2Yrs	More than once per year	NULL	NULL	NULL	NULL	#N/A	#N/A	#N/A
73949	1806	Yes Had Ins	3-5Yrs	More than once per year	NULL	NULL	NULL	NULL	#N/A	#N/A	#N/A
376472	1807	Yes Had Ins	Never	More than once per year	NULL	NULL	NULL	NULL	#N/A	#N/A	#N/A
61742	1808	Yes Had Ins	1-2Yrs	More than once per year	NULL	NULL	NULL	NULL	#N/A	#N/A	#N/A
74674	1809	Yes Had Ins	More than once per year	More than once per year	NULL	NULL	NULL	NULL	#N/A	#N/A	#N/A
51659	1810	Yes Had Ins	Not Sure	More than once per year	NULL	NULL	NULL	NULL	#N/A	#N/A	#N/A
383939	1811	Yes Had Ins	1-2Yrs	1-2Yrs	NULL	NULL	NULL	NULL	#N/A	#N/A	#N/A
331827	1812	Yes Had Ins	3-5Yrs	1-2Yrs	NULL	NULL	NULL	NULL	#N/A	#N/A	#N/A
325640	1813	Yes Had Ins	1-2Yrs	1-2Yrs	NULL	NULL	NULL	NULL	#N/A	#N/A	#N/A
74617	1814	Yes Had Ins	More than once per year	More than once per year	NULL	NULL	NULL	NULL	#N/A	#N/A	#N/A
12367	1815	Yes Had Ins	More than once per year	More than once per year	NULL	NULL	NULL	NULL	#N/A	#N/A	#N/A
234193	1816	Yes Had Ins	1-2Yrs	More than once per year	NULL	NULL	NULL	NULL	#N/A	#N/A	#N/A
88217	1817	Yes Had Ins	1-2Yrs	More than once per year	NULL	NULL	NULL	NULL	#N/A	#N/A	#N/A
8819	1818	Yes Had Ins	More than once per year	More than once per year	NULL	NULL	NULL	NULL	#N/A	#N/A	#N/A
342673	1819	Yes Had Ins	3-5Yrs	More than once per year	NULL	NULL	NULL	NULL	#N/A	#N/A	#N/A
310444	1820	Yes Had Ins	1-2Yrs	More than once per year	NULL	NULL	NULL	NULL	#N/A	#N/A	#N/A
327836	1821	Yes Had Ins	1-2Yrs	More than once per year	NULL	NULL	NULL	NULL	#N/A	#N/A	#N/A
27097	1822	Yes Had Ins	1-2Yrs	More than once per year	NULL	NULL	NULL	NULL	#N/A	#N/A	#N/A
371484	1823	Yes Had Ins	1-2Yrs	More than once per year	NULL	NULL	NULL	NULL	#N/A	#N/A	#N/A
39284	1824	Yes Had Ins	3-5Yrs	More than once per year	NULL	NULL	NULL	NULL	#N/A	#N/A	#N/A
373966	1825	Yes Had Ins	3-5Yrs	More than once per year	NULL	NULL	NULL	NULL	#N/A	#N/A	#N/A
65293	1826	Yes Had Ins	Not Sure	More than once per year	NULL	NULL	NULL	NULL	#N/A	#N/A	#N/A
4297	1827	Yes Had Ins	1-2Yrs	1-2Yrs	NULL	NULL	NULL	NULL	#N/A	#N/A	#N/A
335603	1828	Yes Had Ins	Never	More than once per year	NULL	NULL	NULL	NULL	#N/A	#N/A	#N/A
138279	1829	Yes Had Ins	More than once per year	More than once per year	NULL	NULL	NULL	NULL	#N/A	#N/A	#N/A
21253	1830	Yes Had Ins	1-2Yrs	1-2Yrs	NULL	NULL	NULL	NULL	#N/A	#N/A	#N/A
386156	1831	Yes Had Ins	1-2Yrs	1-2Yrs	NULL	NULL	NULL	NULL	#N/A	#N/A	#N/A
14437	1832	Yes Had Ins	1-2Yrs	6-10 yrs	NULL	NULL	NULL	NULL	#N/A	#N/A	#N/A
373588	1833	Yes Had Ins	Never	1-2Yrs	NULL	NULL	NULL	NULL	#N/A	#N/A	#N/A
152370	1834	Yes Had Ins	6-10 yrs	1-2Yrs	NULL	NULL	NULL	NULL	#N/A	#N/A	#N/A
379185	1835	Yes Had Ins	3-5Yrs	More than once per year	NULL	NULL	NULL	NULL	#N/A	#N/A	#N/A
353723	1836	Yes Had Ins	More than once per year	More than once per year	NULL	NULL	NULL	NULL	#N/A	#N/A	#N/A
347872	1837	Yes Had Ins	1-2Yrs	1-2Yrs	NULL	NULL	NULL	NULL	#N/A	#N/A	#N/A
42154	1838	Yes Had Ins	More than once per year	More than once per year	NULL	NULL	NULL	NULL	#N/A	#N/A	#N/A
378248	1839	Yes Had Ins	3-5Yrs	1-2Yrs	NULL	NULL	NULL	NULL	#N/A	#N/A	#N/A
6167	1840	Yes Had Ins	1-2Yrs	1-2Yrs	NULL	NULL	NULL	NULL	#N/A	#N/A	#N/A
7507	1841	Yes Had Ins	1-2Yrs	1-2Yrs	NULL	NULL	NULL	NULL	#N/A	#N/A	#N/A
346390	1842	Yes Had Ins	1-2Yrs	More than once per year	NULL	NULL	NULL	NULL	#N/A	#N/A	#N/A
60903	1843	Yes Had Ins	More than once per year	1-2Yrs	NULL	NULL	NULL	NULL	#N/A	#N/A	#N/A
248341	1844	Yes Had Ins	1-2Yrs	More than once per year	NULL	NULL	NULL	NULL	#N/A	#N/A	#N/A
9995	1845	Yes Had Ins	More than once per year	More than once per year	NULL	NULL	NULL	NULL	#N/A	#N/A	#N/A
291383	1846	Yes Had Ins	1-2Yrs	More than once per year	NULL	NULL	NULL	NULL	#N/A	#N/A	#N/A
314889	1847	Yes Had Ins	1-2Yrs	More than once per year	NULL	NULL	NULL	NULL	#N/A	#N/A	#N/A
98327	1848	Yes Had Ins	1-2Yrs	More than once per year	NULL	NULL	NULL	NULL	#N/A	#N/A	#N/A
246672	1849	Yes Had Ins	1-2Yrs	1-2Yrs	NULL	NULL	NULL	NULL	#N/A	#N/A	#N/A
381251	1850	Yes Had Ins	1-2Yrs	1-2Yrs	NULL	NULL	NULL	NULL	#N/A	#N/A	#N/A
354464	1851	Yes Had Ins	1-2Yrs	1-2Yrs	NULL	NULL	NULL	NULL	#N/A	#N/A	#N/A
371690	1852	Yes Had Ins	3-5Yrs	More than once per year	NULL	NULL	NULL	NULL	#N/A	#N/A	#N/A
372668	1853	Yes Had Ins	3-5Yrs	1-2Yrs	NULL	NULL	NULL	NULL	#N/A	#N/A	#N/A
30660	1854	Yes Had Ins	1-2Yrs	More than once per year	NULL	NULL	NULL	NULL	#N/A	#N/A	#N/A
303437	1855	Yes Had Ins	1-2Yrs	More than once per year	NULL	NULL	NULL	NULL	#N/A	#N/A	#N/A
54385	1856	Yes Had Ins	1-2Yrs	More than once per year	NULL	NULL	NULL	NULL	#N/A	#N/A	#N/A
226670	1857	Yes Had Ins	3-5Yrs	More than once per year	NULL	NULL	NULL	NULL	#N/A	#N/A	#N/A
305758	1858	Yes Had Ins	3-5Yrs	1-2Yrs	NULL	NULL	NULL	NULL	#N/A	#N/A	#N/A
303899	1859	Yes Had Ins	1-2Yrs	More than once per year	NULL	NULL	NULL	NULL	#N/A	#N/A	#N/A
316615	1860	Yes Had Ins	1-2Yrs	1-2Yrs	NULL	NULL	NULL	NULL	#N/A	#N/A	#N/A
159470	1861	Yes Had Ins	1-2Yrs	More than once per year	NULL	NULL	NULL	NULL	#N/A	#N/A	#N/A
375396	1862	Yes Had Ins	6-10 yrs	More than once per year	NULL	NULL	NULL	NULL	#N/A	#N/A	#N/A
16970	1863	Yes Had Ins	3-5Yrs	More than once per year	NULL	NULL	NULL	NULL	#N/A	#N/A	#N/A
320696	1864	Yes Had Ins	1-2Yrs	More than once per year	NULL	NULL	NULL	NULL	#N/A	#N/A	#N/A
19807	1865	Yes Had Ins	1-2Yrs	1-2Yrs	NULL	NULL	NULL	NULL	#N/A	#N/A	#N/A
343978	1866	Yes Had Ins	1-2Yrs	More than once per year	NULL	NULL	NULL	NULL	#N/A	#N/A	#N/A
42202	1867	Yes Had Ins	1-2Yrs	More than once per year	NULL	NULL	NULL	NULL	#N/A	#N/A	#N/A
99277	1868	Yes Had Ins	3-5Yrs	More than once per year	NULL	NULL	NULL	NULL	#N/A	#N/A	#N/A
334629	1869	Yes Had Ins	1-2Yrs	1-2Yrs	NULL	NULL	NULL	NULL	#N/A	#N/A	#N/A
372646	1870	Yes Had Ins	More than once per year	More than once per year	NULL	NULL	NULL	NULL	#N/A	#N/A	#N/A
318583	1871	Yes Had Ins	1-2Yrs	3-5Yrs	NULL	NULL	NULL	NULL	#N/A	#N/A	#N/A
3475	1872	Yes Had Ins	1-2Yrs	More than once per year	NULL	NULL	NULL	NULL	#N/A	#N/A	#N/A
85530	1873	Yes Had Ins	1-2Yrs	More than once per year	NULL	NULL	NULL	NULL	#N/A	#N/A	#N/A
373377	1874	Yes Had Ins	1-2Yrs	More than once per year	NULL	NULL	NULL	NULL	#N/A	#N/A	#N/A
333596	1875	Yes Had Ins	More than once per year	More than once per year	NULL	NULL	NULL	NULL	#N/A	#N/A	#N/A
75030	1876	Yes Had Ins	Not Sure	Not Sure	NULL	NULL	NULL	NULL	#N/A	#N/A	#N/A
379953	1877	Yes Had Ins	More than once per year	More than once per year	NULL	NULL	NULL	NULL	#N/A	#N/A	#N/A
16486	1878	Yes Had Ins	1-2Yrs	More than once per year	NULL	NULL	NULL	NULL	#N/A	#N/A	#N/A
73699	1879	Yes Had Ins	1-2Yrs	1-2Yrs	NULL	NULL	NULL	NULL	#N/A	#N/A	#N/A
46466	1880	Yes Had Ins	More than once per year	More than once per year	NULL	NULL	NULL	NULL	#N/A	#N/A	#N/A
56345	1881	Yes Had Ins	More than once per year	More than once per year	NULL	NULL	NULL	NULL	#N/A	#N/A	#N/A
7170	1882	Yes Had Ins	More than once per year	More than once per year	NULL	NULL	NULL	NULL	#N/A	#N/A	#N/A
43231	1883	Yes Had Ins	More than once per year	1-2Yrs	NULL	NULL	NULL	NULL	#N/A	#N/A	#N/A
75081	1884	Yes Had Ins	1-2Yrs	More than once per year	NULL	NULL	NULL	NULL	#N/A	#N/A	#N/A
92565	1885	Yes Had Ins	1-2Yrs	More than once per year	NULL	NULL	NULL	NULL	#N/A	#N/A	#N/A
48092	1886	Yes Had Ins	1-2Yrs	More than once per year	NULL	NULL	NULL	NULL	#N/A	#N/A	#N/A
46976	1887	Yes Had Ins	1-2Yrs	More than once per year	NULL	NULL	NULL	NULL	#N/A	#N/A	#N/A
65515	1888	Yes Had Ins	More than once per year	More than once per year	NULL	NULL	NULL	NULL	#N/A	#N/A	#N/A
375446	1889	Yes Had Ins	1-2Yrs	More than once per year	NULL	NULL	NULL	NULL	#N/A	#N/A	#N/A
238767	1890	Yes Had Ins	More than once per year	More than once per year	NULL	NULL	NULL	NULL	#N/A	#N/A	#N/A
8182	1891	Yes Had Ins	3-5Yrs	1-2Yrs	NULL	NULL	NULL	NULL	#N/A	#N/A	#N/A
374500	1892	Yes Had Ins	1-2Yrs	More than once per year	NULL	NULL	NULL	NULL	#N/A	#N/A	#N/A
385096	1893	Yes Had Ins	3-5Yrs	More than once per year	NULL	NULL	NULL	NULL	#N/A	#N/A	#N/A
358166	1894	Yes Had Ins	1-2Yrs	3-5Yrs	NULL	NULL	NULL	NULL	#N/A	#N/A	#N/A
374423	1895	Yes Had Ins	1-2Yrs	1-2Yrs	NULL	NULL	NULL	NULL	#N/A	#N/A	#N/A
195682	1896	Yes Had Ins	1-2Yrs	More than once per year	NULL	NULL	NULL	NULL	#N/A	#N/A	#N/A
373277	1897	Yes Had Ins	6-10 yrs	1-2Yrs	NULL	NULL	NULL	NULL	#N/A	#N/A	#N/A
373817	1898	Yes Had Ins	1-2Yrs	More than once per year	NULL	NULL	NULL	NULL	#N/A	#N/A	#N/A
156840	1899	Yes Had Ins	1-2Yrs	1-2Yrs	NULL	NULL	NULL	NULL	#N/A	#N/A	#N/A
231545	1900	Yes Had Ins	1-2Yrs	More than once per year	NULL	NULL	NULL	NULL	#N/A	#N/A	#N/A
36928	1901	Yes Had Ins	1-2Yrs	1-2Yrs	NULL	NULL	NULL	NULL	#N/A	#N/A	#N/A
382450	1902	Yes Had Ins	3-5Yrs	More than once per year	NULL	NULL	NULL	NULL	#N/A	#N/A	#N/A
323097	1903	Yes Had Ins	1-2Yrs	More than once per year	NULL	NULL	NULL	NULL	#N/A	#N/A	#N/A
375451	1904	Yes Had Ins	3-5Yrs	More than once per year	NULL	NULL	NULL	NULL	#N/A	#N/A	#N/A
92120	1905	Yes Had Ins	More than once per year	More than once per year	NULL	NULL	NULL	NULL	#N/A	#N/A	#N/A
26524	1906	Yes Had Ins	More than once per year	More than once per year	NULL	NULL	NULL	NULL	#N/A	#N/A	#N/A
340941	1907	Yes Had Ins	1-2Yrs	More than once per year	NULL	NULL	NULL	NULL	#N/A	#N/A	#N/A
46473	1908	Yes Had Ins	3-5Yrs	More than once per year	NULL	NULL	NULL	NULL	#N/A	#N/A	#N/A
42639	1909	Yes Had Ins	1-2Yrs	1-2Yrs	NULL	NULL	NULL	NULL	#N/A	#N/A	#N/A
292059	1910	Yes Had Ins	1-2Yrs	More than once per year	NULL	NULL	NULL	NULL	#N/A	#N/A	#N/A
305159	1911	Yes Had Ins	1-2Yrs	1-2Yrs	NULL	NULL	NULL	NULL	#N/A	#N/A	#N/A
373333	1912	Yes Had Ins	More than once per year	More than once per year	NULL	NULL	NULL	NULL	#N/A	#N/A	#N/A
383315	1913	Yes Had Ins	1-2Yrs	More than once per year	NULL	NULL	NULL	NULL	#N/A	#N/A	#N/A
28843	1914	Yes Had Ins	3-5Yrs	1-2Yrs	NULL	NULL	NULL	NULL	#N/A	#N/A	#N/A
248375	1915	Yes Had Ins	1-2Yrs	1-2Yrs	NULL	NULL	NULL	NULL	#N/A	#N/A	#N/A
226397	1916	Yes Had Ins	1-2Yrs	1-2Yrs	NULL	NULL	NULL	NULL	#N/A	#N/A	#N/A
23426	1917	Yes Had Ins	More than once per year	More than once per year	NULL	NULL	NULL	NULL	#N/A	#N/A	#N/A
372619	1918	Yes Had Ins	6-10 yrs	1-2Yrs	NULL	NULL	NULL	NULL	#N/A	#N/A	#N/A
104059	1919	Yes Had Ins	1-2Yrs	More than once per year	NULL	NULL	NULL	NULL	#N/A	#N/A	#N/A
3790	1920	Yes Had Ins	3-5Yrs	Not Sure	NULL	NULL	NULL	NULL	#N/A	#N/A	#N/A
81999	1921	Yes Had Ins	More than once per year	1-2Yrs	NULL	NULL	NULL	NULL	#N/A	#N/A	#N/A
386407	1922	Yes Had Ins	6-10 yrs	1-2Yrs	NULL	NULL	NULL	NULL	#N/A	#N/A	#N/A
269515	1923	Yes Had Ins	3-5Yrs	More than once per year	NULL	NULL	NULL	NULL	#N/A	#N/A	#N/A
15610	1924	Yes Had Ins	1-2Yrs	More than once per year	NULL	NULL	NULL	NULL	#N/A	#N/A	#N/A
382806	1925	Yes Had Ins	6-10 yrs	More than once per year	NULL	NULL	NULL	NULL	#N/A	#N/A	#N/A
4431	1926	Yes Had Ins	1-2Yrs	1-2Yrs	NULL	NULL	NULL	NULL	#N/A	#N/A	#N/A
156936	1927	Yes Had Ins	1-2Yrs	More than once per year	NULL	NULL	NULL	NULL	#N/A	#N/A	#N/A
287982	1928	Yes Had Ins	1-2Yrs	1-2Yrs	NULL	NULL	NULL	NULL	#N/A	#N/A	#N/A
320835	1929	Yes Had Ins	More than once per year	More than once per year	NULL	NULL	NULL	NULL	#N/A	#N/A	#N/A
196339	1930	Yes Had Ins	3-5Yrs	More than once per year	NULL	NULL	NULL	NULL	#N/A	#N/A	#N/A
9485	1931	Yes Had Ins	1-2Yrs	More than once per year	NULL	NULL	NULL	NULL	#N/A	#N/A	#N/A
5749	1932	Yes Had Ins	1-2Yrs	1-2Yrs	NULL	NULL	NULL	NULL	#N/A	#N/A	#N/A
59361	1933	Yes Had Ins	More than once per year	More than once per year	NULL	NULL	NULL	NULL	#N/A	#N/A	#N/A
86359	1934	Yes Had Ins	1-2Yrs	1-2Yrs	NULL	NULL	NULL	NULL	#N/A	#N/A	#N/A
201471	1935	Yes Had Ins	1-2Yrs	More than once per year	NULL	NULL	NULL	NULL	#N/A	#N/A	#N/A
308966	1936	Yes Had Ins	3-5Yrs	1-2Yrs	NULL	NULL	NULL	NULL	#N/A	#N/A	#N/A
362740	1937	Yes Had Ins	More than once per year	More than once per year	NULL	NULL	NULL	NULL	#N/A	#N/A	#N/A
19300	1938	Yes Had Ins	1-2Yrs	More than once per year	NULL	NULL	NULL	NULL	#N/A	#N/A	#N/A
65257	1939	Yes Had Ins	1-2Yrs	1-2Yrs	NULL	NULL	NULL	NULL	#N/A	#N/A	#N/A
166191	1940	Yes Had Ins	1-2Yrs	1-2Yrs	NULL	NULL	NULL	NULL	#N/A	#N/A	#N/A
378878	1941	Yes Had Ins	1-2Yrs	1-2Yrs	NULL	NULL	NULL	NULL	#N/A	#N/A	#N/A
312431	1942	Yes Had Ins	More than once per year	More than once per year	NULL	NULL	NULL	NULL	#N/A	#N/A	#N/A
265610	1943	Yes Had Ins	1-2Yrs	More than once per year	NULL	NULL	NULL	NULL	#N/A	#N/A	#N/A
315351	1944	Yes Had Ins	1-2Yrs	More than once per year	NULL	NULL	NULL	NULL	#N/A	#N/A	#N/A
286731	1945	Yes Had Ins	1-2Yrs	1-2Yrs	NULL	NULL	NULL	NULL	#N/A	#N/A	#N/A
53055	1946	Yes Had Ins	1-2Yrs	More than once per year	NULL	NULL	NULL	NULL	#N/A	#N/A	#N/A
370571	1947	Yes Had Ins	1-2Yrs	1-2Yrs	NULL	NULL	NULL	NULL	#N/A	#N/A	#N/A
31054	1948	Yes Had Ins	1-2Yrs	More than once per year	NULL	NULL	NULL	NULL	#N/A	#N/A	#N/A
13062	1949	Yes Had Ins	1-2Yrs	More than once per year	NULL	NULL	NULL	NULL	#N/A	#N/A	#N/A
312033	1950	Yes Had Ins	6-10 yrs	More than once per year	NULL	NULL	NULL	NULL	#N/A	#N/A	#N/A
370550	1951	Yes Had Ins	Not Sure	Not Sure	NULL	NULL	NULL	NULL	#N/A	#N/A	#N/A
67781	1952	Yes Had Ins	More than once per year	More than once per year	NULL	NULL	NULL	NULL	#N/A	#N/A	#N/A
309502	1953	Yes Had Ins	1-2Yrs	More than once per year	NULL	NULL	NULL	NULL	#N/A	#N/A	#N/A
135604	1954	Yes Had Ins	3-5Yrs	3-5Yrs	NULL	NULL	NULL	NULL	#N/A	#N/A	#N/A
59541	1955	Yes Had Ins	More than once per year	1-2Yrs	NULL	NULL	NULL	NULL	#N/A	#N/A	#N/A
306887	1956	Yes Had Ins	1-2Yrs	More than once per year	NULL	NULL	NULL	NULL	#N/A	#N/A	#N/A
81556	1957	Yes Had Ins	More than once per year	More than once per year	NULL	NULL	NULL	NULL	#N/A	#N/A	#N/A
369670	1958	Yes Had Ins	1-2Yrs	More than once per year	NULL	NULL	NULL	NULL	#N/A	#N/A	#N/A
373220	1959	Yes Had Ins	Not Sure	More than once per year	NULL	NULL	NULL	NULL	#N/A	#N/A	#N/A
119363	1960	Yes Had Ins	1-2Yrs	3-5Yrs	NULL	NULL	NULL	NULL	#N/A	#N/A	#N/A
10528	1961	Yes Had Ins	1-2Yrs	1-2Yrs	NULL	NULL	NULL	NULL	#N/A	#N/A	#N/A
377966	1962	Yes Had Ins	Not Sure	Not Sure	NULL	NULL	NULL	NULL	#N/A	#N/A	#N/A
30494	1963	Yes Had Ins	1-2Yrs	1-2Yrs	NULL	NULL	NULL	NULL	#N/A	#N/A	#N/A
301383	1964	Yes Had Ins	1-2Yrs	More than once per year	NULL	NULL	NULL	NULL	#N/A	#N/A	#N/A
379397	1965	Yes Had Ins	More than once per year	1-2Yrs	NULL	NULL	NULL	NULL	#N/A	#N/A	#N/A
382257	1966	Yes Had Ins	1-2Yrs	1-2Yrs	NULL	NULL	NULL	NULL	#N/A	#N/A	#N/A
322831	1967	Yes Had Ins	1-2Yrs	More than once per year	NULL	NULL	NULL	NULL	#N/A	#N/A	#N/A
355608	1968	Yes Had Ins	3-5Yrs	More than once per year	NULL	NULL	NULL	NULL	#N/A	#N/A	#N/A
308802	1969	Yes Had Ins	1-2Yrs	More than once per year	NULL	NULL	NULL	NULL	#N/A	#N/A	#N/A
101759	1970	Yes Had Ins	More than once per year	More than once per year	NULL	NULL	NULL	NULL	#N/A	#N/A	#N/A
210840	1971	Yes Had Ins	1-2Yrs	1-2Yrs	NULL	NULL	NULL	NULL	#N/A	#N/A	#N/A
71847	1972	Yes Had Ins	1-2Yrs	More than once per year	NULL	NULL	NULL	NULL	#N/A	#N/A	#N/A
168545	1973	Yes Had Ins	1-2Yrs	1-2Yrs	NULL	NULL	NULL	NULL	#N/A	#N/A	#N/A
380012	1974	Yes Had Ins	1-2Yrs	1-2Yrs	NULL	NULL	NULL	NULL	#N/A	#N/A	#N/A
64746	1975	Yes Had Ins	More than once per year	More than once per year	NULL	NULL	NULL	NULL	#N/A	#N/A	#N/A
365478	1976	Yes Had Ins	1-2Yrs	1-2Yrs	NULL	NULL	NULL	NULL	#N/A	#N/A	#N/A
198737	1977	Yes Had Ins	1-2Yrs	More than once per year	NULL	NULL	NULL	NULL	#N/A	#N/A	#N/A
236817	1978	Yes Had Ins	1-2Yrs	1-2Yrs	NULL	NULL	NULL	NULL	#N/A	#N/A	#N/A
15860	1979	Yes Had Ins	1-2Yrs	More than once per year	NULL	NULL	NULL	NULL	#N/A	#N/A	#N/A
386412	1980	Yes Had Ins	1-2Yrs	More than once per year	NULL	NULL	NULL	NULL	#N/A	#N/A	#N/A
321709	1981	Yes Had Ins	More than once per year	More than once per year	NULL	NULL	NULL	NULL	#N/A	#N/A	#N/A
30779	1982	Yes Had Ins	1-2Yrs	1-2Yrs	NULL	NULL	NULL	NULL	#N/A	#N/A	#N/A
61540	1983	Yes Had Ins	More than once per year	1-2Yrs	NULL	NULL	NULL	NULL	#N/A	#N/A	#N/A
339265	1984	Yes Had Ins	1-2Yrs	1-2Yrs	NULL	NULL	NULL	NULL	#N/A	#N/A	#N/A
353725	1985	Yes Had Ins	1-2Yrs	1-2Yrs	NULL	NULL	NULL	NULL	#N/A	#N/A	#N/A
4814	1986	Yes Had Ins	1-2Yrs	More than once per year	NULL	NULL	NULL	NULL	#N/A	#N/A	#N/A
48703	1987	Yes Had Ins	1-2Yrs	1-2Yrs	NULL	NULL	NULL	NULL	#N/A	#N/A	#N/A
231700	1988	Yes Had Ins	1-2Yrs	More than once per year	NULL	NULL	NULL	NULL	#N/A	#N/A	#N/A
65562	1989	Yes Had Ins	1-2Yrs	1-2Yrs	NULL	NULL	NULL	NULL	#N/A	#N/A	#N/A
267017	1990	Yes Had Ins	3-5Yrs	More than once per year	NULL	NULL	NULL	NULL	#N/A	#N/A	#N/A
80660	1991	Yes Had Ins	1-2Yrs	1-2Yrs	NULL	NULL	NULL	NULL	#N/A	#N/A	#N/A
324683	1992	Yes Had Ins	1-2Yrs	1-2Yrs	NULL	NULL	NULL	NULL	#N/A	#N/A	#N/A
6345	1993	Yes Had Ins	More than once per year	Never	NULL	NULL	NULL	NULL	#N/A	#N/A	#N/A
237599	1994	Yes Had Ins	More than once per year	More than once per year	NULL	NULL	NULL	NULL	#N/A	#N/A	#N/A
325160	1995	Yes Had Ins	1-2Yrs	1-2Yrs	NULL	NULL	NULL	NULL	#N/A	#N/A	#N/A
330774	1996	Yes Had Ins	More than once per year	More than once per year	NULL	NULL	NULL	NULL	#N/A	#N/A	#N/A
376862	1997	Yes Had Ins	Never	More than once per year	NULL	NULL	NULL	NULL	#N/A	#N/A	#N/A
159366	1998	Yes Had Ins	1-2Yrs	1-2Yrs	NULL	NULL	NULL	NULL	#N/A	#N/A	#N/A
173714	1999	Yes Had Ins	1-2Yrs	1-2Yrs	NULL	NULL	NULL	NULL	#N/A	#N/A	#N/A
[truncated: 3,922 more rows]
